# Supplementary material for: Integrated Metabolome and Transcriptome Analysis of Fruit Flavor and Carotenoids Biosynthesis Differences Between Mature-Green and Tree-Ripe of cv. “Golden Phoenix” Mangoes (Mangifera indica L.)
Source: Front Plant Sci. 2022 Feb 24;13:816492. doi: 10.3389/fpls.2022.816492 (PMC8907839; doi:10.3389/fpls.2022.816492)
Supplement: Supplementary file 2 [file Data_Sheet_2.XLSX]

## Sheet: Table S8
Table S8. 603 metabolites were identified in MG and TR
Index	Formula	Compounds	Class I	Class II	MG-1	MG-2	MG-3	TR-1	TR-2	TR-3	VIP	p_value	Fold_Change	Log2FC	Type
pmp000695	C16H22O10	Swertiamarin	Terpenoids	Sesquiterpenoids	103020	117310	81652	14384	10555	23937	1.1252	0.00786072	0.161851	-2.62726	down
mws1565	C17H24O10	Geniposide	Terpenoids	Monoterpenoids	3629900	3209300	3746400	5288200	6235700	5319800	1.11606	0.00929988	1.59119	0.670106	insig
Lmdn000766	C17H26O12	Acetylcatalpol	Terpenoids	Terpene	431710	394610	445190	334420	310500	392120	0.935191	0.0632323	0.815597	-0.294071	insig
Lmmn009932	C31H50O3	Ambolic acid	Terpenoids	Triterpene	4437.9	3342.1	2530	6903.1	4729.4	4405.7	0.839331	0.125354	1.5556	0.637468	insig
pmp001059	C22H32O14	Genipin-1-O-(2''-O-apiosyl)glucoside	Terpenoids	Monoterpenoids	1101400	1229700	1225800	1526500	1751700	2362700	1.00719	0.104779	1.5859	0.665305	insig
Lmyn002788	C8H8O5	Methyl gallate	Tannins	Tannin	1803300	1302800	1600600	21181000	23806000	26260000	1.1652	0.00404445	15.1374	3.92004	up
mws0836	C30H26O12	Procyanidin B1	Tannins	Proanthocyanidins	19096	16960	13714	28673	84261	95900	1.00573	0.124192	4.19598	2.06901	up
pme0436	C30H26O12	Procyanidin B3	Tannins	Proanthocyanidins	32614	17228	33661	57413	131530	171230	1.02042	0.106217	4.31329	2.10879	up
Zmsp001834	C8H8O4	2,6-Dimethoxy-1,4-benzoquinone	Quinones	Quinones	689700	711970	700460	418970	438550	387420	1.15825	0.000697275	0.592228	-0.755776	insig
pmb0069	C7H7NO	Benzamide	Phenolic acids	Phenolic acids	169200	167570	180530	103590	112900	115360	1.14996	0.000370381	0.641504	-0.64047	insig
Lmbn001930	C7H6O2	2-Hydroxybenzaldehyde (Salicylaldehyde)	Phenolic acids	Phenolic acids	21334	23798	22962	23567	29429	10043	0.298909	0.797542	0.925764	-0.111283	insig
mws0628	C7H6O2	4-Hydroxybenzaldehyde	Phenolic acids	Phenolic acids	59566	62564	58032	61646	57598	82755	0.486189	0.450062	1.12121	0.165053	insig
ML10179289	C8H10O	2-Phenylethanol	Phenolic acids	Phenolic acids	84210	101410	97180	59135	43545	54363	1.09851	0.0039332	0.555315	-0.848622	insig
NK10264324	C6H6O3	1,3,5-Benzenetriol	Phenolic acids	Phenolic acids	350170	313670	323070	9	9	9	1.16976	0.00110451	2.73581e-05	-15.1577	down
pmp001086	C6H6O3	5-Hydroxymethylfurfural	Phenolic acids	Phenolic acids	308390	305740	469970	299560	238940	285460	0.740064	0.246907	0.760041	-0.395852	insig
Hmbn002174	C8H8O2	4-Hydroxyacetophenone	Phenolic acids	Phenolic acids	6973.5	6379.7	6500.4	4839.3	5441.6	7063.2	0.627287	0.334404	0.8736	-0.194956	insig
mws1078	C7H7NO2	Anthranilic Acid	Phenolic acids	Phenolic acids	9	9	9	125630	124440	131640	1.16972	0.00030661	14137.4	13.7872	up
mws0749	C7H6O3	4-Hydroxybenzoic acid	Phenolic acids	Phenolic acids	192850	206340	190380	520090	391090	531900	1.14043	0.0231007	2.44768	1.29142	up
Hmgn001653	C7H6O3	Protocatechuic aldehyde*	Phenolic acids	Phenolic acids	290680	327890	312400	479960	441990	481480	1.1448	0.000842058	1.50749	0.592151	insig
Lmbn001981	C7H6O3	2,5-Dihydroxybenzaldehyde*	Phenolic acids	Phenolic acids	226550	258880	219350	480820	424830	468060	1.15038	0.000714493	1.94913	0.962833	insig
pme2828	C6H5NO3	4-Nitrophenol	Phenolic acids	Phenolic acids	94306000	92302000	85146000	56057000	61843000	70244000	1.08824	0.00726668	0.692332	-0.530464	insig
pmp001285	C8H4O3	Phthalic anhydride	Phenolic acids	Phenolic acids	1040500	1070200	1264700	912890	947900	873980	0.988852	0.0827568	0.810206	-0.303639	insig
mws2213	C9H8O2	Cinnamic acid	Phenolic acids	Phenolic acids	1728	2579	2209.9	2680.8	2423	1982.2	0.346109	0.586077	1.08733	0.120786	insig
mws0182	C8H8O3	p-Hydroxyphenyl acetic acid	Phenolic acids	Phenolic acids	13019	10777	7354.8	57469	56741	34121	1.11557	0.0316661	4.76171	2.25148	up
mws0458	C8H8O3	Vanillin	Phenolic acids	Phenolic acids	59710	49478	68893	59207	88197	83856	0.73681	0.184468	1.29862	0.376982	insig
mws0180	C7H6O4	2,5-Dihydroxybenzoic acid; Gentisic Acid*	Phenolic acids	Phenolic acids	140810	222070	144570	69367	61628	78932	1.09014	0.0598898	0.41369	-1.27338	down
mws0183	C7H6O4	3,4-Dihydroxybenzoic acid (Protocatechuic acid)*	Phenolic acids	Phenolic acids	289720	466980	288010	154510	115720	158590	1.07009	0.0677275	0.410468	-1.28466	down
pmf0440	C10H10O2	4-MethoxycinnaMaldehyde	Phenolic acids	Phenolic acids	163280	144590	143820	135030	138290	103650	0.801258	0.140024	0.834577	-0.260883	insig
Lmbn002648	C9H8O3	α-Hydroxycinnamic Acid	Phenolic acids	Phenolic acids	344620	375250	359010	788760	998260	774500	1.14778	0.0194944	2.37424	1.24747	up
pmb0142	C9H8O3	Caffeic aldehyde	Phenolic acids	Phenolic acids	18325	18486	20244	45512	33943	36066	1.1278	0.0287057	2.02473	1.01773	up
pme1439	C9H8O3	p-Coumaric acid	Phenolic acids	Phenolic acids	31235	36282	34554	127930	133630	129580	1.16778	2.14161e-06	3.83204	1.93811	up
pme3083	C8H7NO3	2-(Formylamino)benzoic acid	Phenolic acids	Phenolic acids	35295	78814	100050	157560	156400	143320	0.942173	0.0445573	2.13524	1.0944	insig
pme0281	C8H6O4	Terephthalic acid	Phenolic acids	Phenolic acids	847640	722270	790440	597320	402830	402630	1.0421	0.0211736	0.59431	-0.750712	insig
pme3381	C9H10O3	3-Hydroxyphenylacetic Acid Methyl Ester	Phenolic acids	Phenolic acids	2710	2497.7	3477.3	24015	16741	13359	1.14146	0.0394358	6.23086	2.63943	up
mws0467	C9H10O3	3-(4-Hydroxyphenyl)-propionic acid	Phenolic acids	Phenolic acids	30666	29001	38594	38412	24094	14838	0.553276	0.425768	0.787128	-0.34533	insig
NK10253223	C8H9NO3	2-Amino-3-methoxybenzoic acid	Phenolic acids	Phenolic acids	9	9	9	88551	100150	86416	1.16964	0.0021583	10189.5	13.3148	up
mws0028	C8H8O4	Vanillic acid	Phenolic acids	Phenolic acids	6740	6641	5083.5	6463.1	9413.6	12317	0.810895	0.187376	1.52691	0.610619	insig
Hmbp001276	C8H8O4	Gallacetophenone	Phenolic acids	Phenolic acids	1050000	790510	756870	359070	359380	341680	1.14124	0.0307211	0.408154	-1.29282	down
mws0024	C7H6O5	Gallic acid	Phenolic acids	Phenolic acids	3183800	2975400	2913100	19892000	21343000	20544000	1.16879	0.000372674	6.80963	2.76758	up
pmb2795	C10H10O3	4-Methoxycinnamic acid*	Phenolic acids	Phenolic acids	827.9	429.96	741.63	26273	26117	30334	1.16166	0.00246062	41.3726	5.3706	up
mws0009	C10H10O3	Coniferaldehyde	Phenolic acids	Phenolic acids	63455	61163	31897	49776	47125	45001	0.140086	0.680061	0.906635	-0.141406	insig
mws1195	C10H10O3	p-Coumaric acid methyl ester*	Phenolic acids	Phenolic acids	3376.8	2537.8	2068.9	19594	19671	20667	1.15731	5.17434e-06	7.50698	2.90823	up
mws2212	C9H8O4	Caffeic acid	Phenolic acids	Phenolic acids	9	9	9	72224	53907	71166	1.16944	0.008054	7307.3	12.8351	up
Lmrn001951	C9H10O4	(S)-2-Hydroxy-3-(4-Hydroxyphenyl)Propanoic Acid	Phenolic acids	Phenolic acids	3142.6	4588.5	8263.1	800310	846210	568370	1.16136	0.0134644	138.481	7.11354	up
Hmtn001288	C9H10O4	Methyl 2,4-dihydroxyphenylacetate	Phenolic acids	Phenolic acids	9	9	9	707590	742870	492220	1.16927	0.0143204	71951.1	16.1347	up
pme0309	C8H8O5	3-O-Methylgallic Acid	Phenolic acids	Phenolic acids	3547600	2724400	3452700	37411000	39471000	47131000	1.16516	0.00567294	12.7524	3.67269	up
HJN037	C8H8O5	4-O-Methylgallic Acid	Phenolic acids	Phenolic acids	4119000	2970000	3779300	46259000	48654000	57891000	1.16456	0.00523415	14.0596	3.81348	up
Lmdn003756	C10H10O4	Methyl caffeate	Phenolic acids	Phenolic acids	116910	108010	118740	63979	68145	59920	1.15579	0.000424679	0.55882	-0.839545	insig
mws0014	C10H10O4	Ferulic acid	Phenolic acids	Phenolic acids	9	9	9	89367	61937	82832	1.16933	0.0110509	8671.7	13.0821	up
Wmln000659	C10H10O4	3-Methyl-4,8-dihydroxy-3,4-dihydroisocoumarin	Phenolic acids	Phenolic acids	5214.6	6803.6	10400	6584.4	2776.4	7379.2	0.481076	0.416746	0.746715	-0.421371	insig
pme0310	C9H10O5	Ethyl gallate	Phenolic acids	Phenolic acids	9	9	9	328390	346850	347320	1.16973	0.00033426	37872.6	15.2089	up
pmb2497	C9H10O5	4-Hydroxy-3-methoxymandelate	Phenolic acids	Phenolic acids	37541	37930	41921	31787	31957	31057	1.10658	0.0289683	0.807559	-0.30836	insig
Lmln010063	C14H22O	2,6-Di-tert-butylphenol	Phenolic acids	Phenolic acids	1855000	1605100	1683800	1559000	1542100	1231700	0.834534	0.113553	0.842318	-0.247563	insig
mws1212	C11H12O4	Methyl ferulate	Phenolic acids	Phenolic acids	9	9	9	14136	11491	9705.2	1.16897	0.0117503	1308.6	10.3538	up
pme3443	C11H12O4	Sinapinaldehyde	Phenolic acids	Phenolic acids	36205	49821	38250	6002.5	8726.1	8999.5	1.1457	0.0123744	0.190931	-2.38888	down
pmb2620	C11H12O4	3,4-Dimethoxycinnamic acid	Phenolic acids	Phenolic acids	9	9	9	11332	8458.8	7811.1	1.16888	0.0135745	1022.29	9.99759	up
mws0853	C11H14O4	Sinapyl alcohol	Phenolic acids	Phenolic acids	134270	118220	138980	4802	8027.8	6974.7	1.16283	0.00212329	0.0505901	-4.305	down
Lmlp002765	C15H16O2	Stilbostemin B	Phenolic acids	Phenolic acids	9291.2	10919	12275	30170	27463	29694	1.15391	0.000109096	2.68821	1.42665	up
mws1297	C13H18O6	Benzyl glucoside	Phenolic acids	Phenolic acids	7947	11940	9756.2	14159	27889	19067	0.983166	0.111191	2.06169	1.04383	insig
pme3472	C12H16O7	Arbutin	Phenolic acids	Phenolic acids	9970.9	8800.5	7260.4	6901.4	8422.7	7648.9	0.567803	0.336002	0.882498	-0.180336	insig
Lmlp012720	C16H22O4	Dibutyl phthalate	Phenolic acids	Phenolic acids	1146800	1172400	1425100	1047100	1019600	965960	0.954771	0.107652	0.80994	-0.304112	insig
Zmhn001358	C13H16O8	4-O-Glucosyl-4-hydroxybenzoic acid	Phenolic acids	Phenolic acids	6464200	7037000	6634100	7491400	6955100	7006700	0.795181	0.142275	1.06545	0.0914659	insig
Zmhn001926	C13H16O8	1-O-Salicyl-D-glucose	Phenolic acids	Phenolic acids	438190	417810	304660	245290	187130	194440	1.06307	0.0345556	0.540089	-0.88873	insig
pmb3142	C13H16O8	Salicylic acid-2-O-glucoside	Phenolic acids	Phenolic acids	9400300	8924500	9672500	15351000	13877000	15287000	1.15161	0.00256476	1.58997	0.669004	insig
Zmhn000892	C13H18O8	4-O-Glucosyl-3,4-dihydroxybenzyl alcohol	Phenolic acids	Phenolic acids	12520	9537.7	10578	18119	14305	12797	0.903317	0.0999228	1.38563	0.470542	insig
Lmmn002179	C14H18O8	Methyl salicylate-2-O-glucoside	Phenolic acids	Phenolic acids	288020	294110	309340	310280	329870	275080	0.236463	0.681408	1.02665	0.0379481	insig
pmb2871	C13H16O9	1-O-Gentisoyl-D-glucoside*	Phenolic acids	Phenolic acids	1455400	1605900	1562700	895180	833090	956380	1.14916	0.000455003	0.58059	-0.784407	insig
pmn001367	C13H16O9	Protocatechuic acid-4-O-glucoside*	Phenolic acids	Phenolic acids	274880	433780	282740	399070	399360	364090	0.608908	0.38549	1.1726	0.229716	insig
Hmtn001120	C14H20O8	5-(2-Hydroxyethyl)-2-O-glucosylphenol	Phenolic acids	Phenolic acids	332000	281700	298620	1622700	1651300	1396600	1.16419	0.00321948	5.11948	2.356	up
pmb0751	C16H16O7	Trans-5-O-(p-Coumaroyl)shikimate	Phenolic acids	Phenolic acids	23429	23353	18538	9	9	9	1.16952	0.00548007	0.00041335	-11.2403	down
pmn001513	C14H10O9	Digallic Acid	Phenolic acids	Phenolic acids	1687100	1242300	2847100	8153100	6850400	11231000	1.09932	0.0235741	4.54159	2.1832	up
pmn001515	C14H14O9	3-Galloylshikimic acid	Phenolic acids	Phenolic acids	55250	31038	79157	19935	21208	101760	0.353575	0.820924	0.863749	-0.211315	insig
pmn001516	C14H14O9	5-Galloylshikimic acid	Phenolic acids	Phenolic acids	243310	166040	306920	76188	98393	390600	0.473596	0.680043	0.789061	-0.341791	insig
pmn001419	C15H18O8	1-O-[(E)-p-Cumaroyl]-D-glucose	Phenolic acids	Phenolic acids	270390	287050	380820	964030	836560	637480	1.10732	0.0237237	2.5985	1.37768	up
pmn001690	C16H24O7	3-Hydroxy-4-isopropylbenzylalcohol-3-O-glucoside	Phenolic acids	Phenolic acids	49329	42455	48023	35644	37693	29920	1.03113	0.0181451	0.738568	-0.437197	insig
Lmmn003663	C14H18O9	5-Glucosyloxy-2-Hydroxybenzoic acid methyl ester	Phenolic acids	Phenolic acids	1005500	533550	1067400	61222	56133	580570	0.891794	0.0584838	0.267768	-1.90094	insig
Zmhn001883	C14H18O9	Vanillic acid-4-O-glucoside	Phenolic acids	Phenolic acids	284980	207170	222850	110310	125280	109270	1.12523	0.0303611	0.482322	-1.05193	down
Lmtn002565	C14H18O9	1-O-Vanilloyl-D-Glucose	Phenolic acids	Phenolic acids	35067	18707	38386	3481.9	2789.4	24460	0.853035	0.0955103	0.333456	-1.58443	insig
pmn001517	C15H22O8	3,4,5-Trimethoxyphenyl-1-O-Glucoside	Phenolic acids	Phenolic acids	2658000	2406500	2813400	2284300	2165200	2100700	1.02203	0.0473777	0.831465	-0.266272	insig
pmn001518	C13H16O10	1-O-Galloyl-D-glucose	Phenolic acids	Phenolic acids	4344300	4241900	4133500	3534900	3574400	3416000	1.14666	0.000907347	0.82748	-0.273203	insig
pmb2928	C13H16O10	Gallic acid-4-O-glucoside	Phenolic acids	Phenolic acids	14622	14639	15200	9397.9	13348	14991	0.630842	0.308868	0.848764	-0.236564	insig
Lmfn000604	C13H16O10	6-O-Galloyl-D-glucose*	Phenolic acids	Phenolic acids	18389000	16763000	16147000	20095000	17929000	18826000	0.826502	0.11423	1.10821	0.14823	insig
Hmln000659	C13H16O10	3-O-Galloyl-D-glucose*	Phenolic acids	Phenolic acids	18031000	15518000	17611000	20189000	21310000	19358000	0.988624	0.0324079	1.18954	0.250407	insig
Lmmn001294	C14H20O9	Koaburaside	Phenolic acids	Phenolic acids	338540	363130	395700	221460	211070	252590	1.11899	0.00346605	0.624329	-0.679621	insig
pmn001519	C15H12O9	Galloyl Methyl gallate	Phenolic acids	Phenolic acids	1355800	1444800	1432800	11697000	14349000	22458000	1.156	0.0448873	11.4575	3.51822	up
pmn001421	C16H18O8	3-O-p-Coumaroylquinic acid	Phenolic acids	Phenolic acids	55216	22140	78798	18517	16167	110650	0.277145	0.924749	0.930709	-0.103597	insig
pmb3074	C16H18O8	5-O-p-Coumaroylquinic acid	Phenolic acids	Phenolic acids	15703	13578	11917	6713	8299	14147	0.743231	0.211835	0.707777	-0.498633	insig
pma0149	C15H16O9	Sinapoyl malate	Phenolic acids	Phenolic acids	37824	38395	40247	71035	65618	60538	1.14835	0.00931494	1.69312	0.759685	insig
pmn001420	C15H18O9	1-O-[(E)-Caffeoyl]-D-glucose	Phenolic acids	Phenolic acids	1204000	1517200	1220700	1115600	1405300	1079500	0.439729	0.475887	0.913367	-0.130734	insig
mws0906	C16H22O8	Coniferin	Phenolic acids	Phenolic acids	5544100	6281600	6281800	6186200	6148400	6343600	0.428404	0.523304	1.03152	0.0447681	insig
Lmmn000774	C15H20O9	Dihydrocaffeoylglucose	Phenolic acids	Phenolic acids	66824	74564	65858	71309	72203	59177	0.190009	0.779701	0.978012	-0.0320765	insig
Zmln000899	C15H20O9	Syringaldehyde-4-O-glucoside	Phenolic acids	Phenolic acids	42193	48306	49234	58098	58764	50212	0.921422	0.0637265	1.19567	0.257814	insig
mws0178	C16H18O9	Chlorogenic acid	Phenolic acids	Phenolic acids	55247	60362	58957	25554	22451	68217	0.705447	0.318074	0.665777	-0.586889	insig
Zmhn002422	C16H20O9	1-O-Feruloyl-D-Glucose	Phenolic acids	Phenolic acids	591740	698230	442950	95005	88712	126790	1.14578	0.0213046	0.179181	-2.48051	down
Zmhn002334	C16H20O9	6-O-Feruloyl-D-glucose	Phenolic acids	Phenolic acids	283000	296810	353560	224500	199370	146270	1.01659	0.0187208	0.61084	-0.711133	insig
pmb3107	C15H20O10	Glucosyringic Acid	Phenolic acids	Phenolic acids	58303	71716	82697	73813	78794	76271	0.444527	0.527022	1.07598	0.10565	insig
pma3724	C17H20O9	1-O-Feruloylquinic acid	Phenolic acids	Phenolic acids	5124.7	5359.5	10029	4396.6	6089.9	10102	0.00438289	0.99191	1.00367	0.00528616	insig
Lmtn003598	C18H24O8	3-Prenyl-4-O-glucosyloxy-4-hydroxybenzoic acid	Phenolic acids	Phenolic acids	9	9	9	11216	17571	20824	1.16861	0.0279244	1837.44	10.8435	up
mws0011	C17H24O9	Syringin	Phenolic acids	Phenolic acids	12512	11374	12445	23909	22882	24050	1.16264	2.49004e-05	1.94988	0.963384	insig
Zmhn002227	C17H22O10	4-O-Glucosyl-sinapate	Phenolic acids	Phenolic acids	67245	79520	60263	141240	123130	130380	1.12827	0.00127465	1.90675	0.931113	insig
HJN003	C17H22O10	1-O-Sinapoyl-D-glucose	Phenolic acids	Phenolic acids	51907	43392	40982	27398	31560	32290	1.07213	0.0294564	0.669558	-0.57872	insig
Lmzn001582	C18H28O9	5'-Glucosyloxyjasmanic acid	Phenolic acids	Phenolic acids	6769	6368.2	7114.6	291970	261660	266310	1.16916	0.0012413	40.4873	5.3394	up
Hmjn003484	C24H38O4	Bis(2-ethylhexyl) phthalate	Phenolic acids	Phenolic acids	8911.4	1812.6	1504.1	10560	1314.5	1365.8	0.0651244	0.93562	1.08278	0.114736	insig
pma0110	C18H22O10	4-O-Sinapoylquinic acid	Phenolic acids	Phenolic acids	6208.3	6630.7	7248.4	6186.4	7221.9	8859.4	0.457043	0.457088	1.10854	0.148662	insig
Cmjn004337	C18H26O10	Benzyl-(2''-O-xylosyl)glucoside	Phenolic acids	Phenolic acids	432450	417250	431080	252100	330470	295800	1.07969	0.0232953	0.685809	-0.544122	insig
pmn001738	C17H24O11	Oleoside 11-methyl ester	Phenolic acids	Phenolic acids	259700	256120	315950	276810	88677	103200	0.818269	0.174821	0.563481	-0.82756	insig
Lmhn001773	C19H13NO10	Caffeoylnicotinoyltartaric acid	Phenolic acids	Phenolic acids	64291	73323	75828	48171	57692	67465	0.811931	0.125026	0.812061	-0.300339	insig
pmb2654	C19H27NO12	Anthranilate-1-O-Sophoroside	Phenolic acids	Phenolic acids	2036400	1343900	1817600	2383500	4191600	2671000	0.928798	0.125599	1.77881	0.830916	insig
pmn001523	C21H14O13	Trigallic acid	Phenolic acids	Phenolic acids	2471500	2517500	3037800	1043600	1010500	1876300	1.01635	0.0211236	0.48966	-1.03015	down
Zmhn004909	C21H18O13	3,4-Digalloylshikimic acid	Phenolic acids	Phenolic acids	37859	21091	63291	11764	14689	113260	0.226576	0.882015	1.14293	0.192738	insig
pmn001525	C23H26O11	3,5-Digalloylshikimic acid	Phenolic acids	Phenolic acids	142680	96367	160710	41911	35193	140290	0.758304	0.212537	0.543815	-0.878811	insig
pmb3066	C22H26O12	5-O-p-Coumaroylshikimic acid O-glucoside	Phenolic acids	Phenolic acids	27266	27863	29426	24317	31936	26388	0.196275	0.809406	0.977364	-0.0330324	insig
Wmhn001495	C20H20O14	1,4-Di-O-Galloyl-D-glucose	Phenolic acids	Phenolic acids	512820	452780	530700	471670	406490	589480	0.140682	0.881551	0.980846	-0.0279013	insig
pmn001526	C20H20O14	1,6-Di-O-Galloyl-D-Glucose	Phenolic acids	Phenolic acids	361640	381080	395860	183210	233350	240960	1.10985	0.00395739	0.577491	-0.792129	insig
Hmlp001270	C20H20O14	2,3-Di-O-galloyl-D-glucose	Phenolic acids	Phenolic acids	40751	27875	35100	51684	54256	64648	1.0376	0.0150011	1.6446	0.717739	insig
pmn001527	C22H32O12	Di-O-galloyl Methyl gallate	Phenolic acids	Phenolic acids	83030	88169	97830	65778	70361	100930	0.51954	0.444098	0.881202	-0.182455	insig
Zmln000668	C19H26O15	Monogalloyl-diglucose	Phenolic acids	Phenolic acids	9	9	9	2398000	2445100	2735800	1.16973	0.00174365	280700	18.0987	up
Zmhn003297	C21H20O14	3-O-Digalloyl quinic acid	Phenolic acids	Phenolic acids	2066200	1472200	2747100	220580	271240	3951900	0.617577	0.674538	0.70698	-0.50026	insig
Lmgp003989	C25H22O11	Dicaffeoylshikimic acid	Phenolic acids	Phenolic acids	4801.6	3594.5	3155.8	9	9	9	1.1691	0.016013	0.00233728	-8.74096	down
pmb3064	C22H28O13	3-O-p-Coumaroylquinic acid-O-glucoside	Phenolic acids	Phenolic acids	14309	12742	15544	6937.2	8660	8202.6	1.11956	0.00498416	0.558746	-0.839735	insig
pmb3055	C22H26O14	p-Coumaroylquinic acid-4'-O-glucuronide	Phenolic acids	Phenolic acids	9	9	9	16921	33124	176090	1.15551	0.274614	8375.37	13.0319	up
pmn001384	C25H24O12	Isochlorogenic acid C*	Phenolic acids	Phenolic acids	11775	7729.8	10558	31033	34431	21900	1.10057	0.027182	2.90605	1.53906	up
pmn001382	C25H24O12	Isochlorogenic acid A*	Phenolic acids	Phenolic acids	7789.8	6735.5	7477.2	34363	24684	25037	1.15066	0.0217862	3.82157	1.93416	up
Zmhn000785	C19H32O16	Di-O-Glucosylquinic acid	Phenolic acids	Phenolic acids	692060	723950	738790	5097700	4394900	4507600	1.168	0.00293703	6.49722	2.69982	up
pmn001710	C24H26O13	Rosmarinic acid-3'-O-glucoside	Phenolic acids	Phenolic acids	77123	67622	60398	53728	51656	78261	0.445122	0.515878	0.895205	-0.15971	insig
pmn001529	C28H22O17	3,4,5-Tri-O-Galloylshikimic acid	Phenolic acids	Phenolic acids	51093	49988	50750	19665	17119	30980	1.07402	0.021809	0.446312	-1.16388	down
Lmfn001062	C27H24O18	2,4,6-Tri-O-galloyl-D-glucose	Phenolic acids	Phenolic acids	27896	21840	22411	29244	27693	31333	0.895803	0.0895968	1.22347	0.290984	insig
Hmdp001663	C27H24O18	1,2,6-Tri-O-galloyl-glucose	Phenolic acids	Phenolic acids	71593	60294	74948	27192	33718	35133	1.12957	0.00468234	0.464346	-1.10673	down
pmn001533	C26H30O19	2-O-Di-gallic acyl-Glucoside-Glucoside	Phenolic acids	Phenolic acids	9	9	9	151960	153570	165120	1.16973	0.000697238	17431.5	14.0894	up
pmb2819	C27H38O19	O-Caffeoyl maltotriose	Phenolic acids	Phenolic acids	10556	14120	12730	305500	352300	291800	1.16793	0.00352133	25.3863	4.66598	up
pmn001534	C34H28O22	1,2,3,6-Tetra-O-Galloyl-D-Glucose	Phenolic acids	Phenolic acids	348470	340520	471510	183070	199410	275020	1.01486	0.0370302	0.566566	-0.819684	insig
pmn001535	C34H28O22	1,3,4,6-Tetra-O-Galloyl-D-Glucose	Phenolic acids	Phenolic acids	157560	93856	139830	44637	45874	56675	1.10208	0.0455626	0.376198	-1.41044	down
pmn001548	C33H34O23	2-O-Trigalloyl-glucose-glucose	Phenolic acids	Phenolic acids	9	9	9	11499	11781	9820.9	1.16948	0.00306549	1225.96	10.2597	up
pmf0426	C41H32O26	1,2,3,4,6-Penta-O-Galloyl-D-Glucose	Phenolic acids	Phenolic acids	18964	12107	23343	7622.5	4996.2	13044	0.889738	0.0828247	0.471619	-1.0843	insig
mws0133	C6H6N2O	Nicotinamide	Others	Vitamin	3215600	2904100	3102200	465260	505690	547650	1.16751	0.00065827	0.164673	-2.60232	down
pme0490	C6H5NO2	Nicotinic acid (Vitamin B3)	Others	Vitamin	6397700	6829500	6786900	14682000	13566000	14411000	1.16616	0.000519495	2.13145	1.09183	up
mws0889	C4H8O5	D-Threonic Acid	Others	Saccharides and Alcohols	223600	249730	203950	394790	414300	340150	1.11551	0.00693596	1.69685	0.762856	insig
pmb0764	C6H9NOS	4-Methyl-5-thiazoleethanol	Others	Others	16961	15850	14938	29074	23962	23213	1.10399	0.0266641	1.59687	0.675248	insig
ML10171848	C5H8O5	D-Arabinono-1,4-lactone	Others	Saccharides and Alcohols	397130	419510	443670	91220	86158	84734	1.16816	0.00133733	0.207974	-2.26552	down
Zmgn000173	C5H10O5	D-Ribose	Others	Saccharides and Alcohols	28148	23443	21022	305110	338470	262810	1.1643	0.00578976	12.4825	3.64183	up
mws1499	C5H10O5	D-Arabinose	Others	Saccharides and Alcohols	684200	721510	684680	478410	527090	466220	1.13823	0.00144171	0.704041	-0.506269	insig
pme2435	C6H12O5	L-Fucose	Others	Saccharides and Alcohols	15861	10122	12221	79954	95163	64471	1.14771	0.0144619	6.27128	2.64876	up
Zmjp000624	C8H9NO3	Pyridoxal	Others	Vitamin	20982	22622	24036	68220	72639	95995	1.15269	0.0216153	3.50169	1.80805	up
pme1383	C8H11NO3	Pyridoxine	Others	Vitamin	397390	511810	660550	21300000	23236000	19091000	1.166	0.00323055	40.5332	5.34103	up
Zmzn000078	C3H7O6P	Dihydroxyacetone phosphate	Others	Saccharides and Alcohols	605660	784780	597900	1054300	987490	1049300	1.08704	0.0176056	1.55461	0.636551	insig
MA10039492	C6H6O6	Dehydroascorbic acid	Others	Vitamin	1729000	1470300	1506800	520580	454730	613730	1.15085	0.00117916	0.337655	-1.56638	down
Hmfn000531	C6H8O6	L-Ascorbic acid (Vitamin C)	Others	Vitamin	15072000	15311000	15714000	4241900	4257200	4219900	1.1694	0.000271605	0.275918	-1.85769	down
mws4175	C6H8O6	D-Glucurono-6,3-lactone	Others	Saccharides and Alcohols	167490	150440	204170	62305	77010	60245	1.13648	0.0138652	0.382226	-1.3875	down
pme1021	C6H10O6	D-Glucono-1,5-lactone	Others	Saccharides and Alcohols	80910	84581	117340	37383	69545	32986	0.960836	0.0434159	0.494691	-1.0154	insig
pmb0786	C6H13NO5	D-Glucosamine	Others	Saccharides and Alcohols	4673400	4883400	4735200	1616000	1699600	1530400	1.16749	4.20137e-06	0.339071	-1.56034	down
mws4170	C6H12O6	D-Glucose*	Others	Saccharides and Alcohols	1645800	2109100	1409500	1175500	973180	1297800	0.942424	0.0909174	0.667353	-0.583477	insig
pme0516	C6H12O6	Inositol	Others	Saccharides and Alcohols	2663700	2686900	2402400	2059200	1985000	2122500	1.101	0.0164203	0.795395	-0.330256	insig
mws1164	C6H12O6	D-Fructose*	Others	Saccharides and Alcohols	1700300	1619100	1581100	1280000	1072100	1415600	0.9919	0.0506491	0.76884	-0.379245	insig
pme2237	C6H14O6	Dulcitol*	Others	Saccharides and Alcohols	42775	34851	43607	411150	367380	324200	1.16406	0.00537412	9.09596	3.18523	up
mws0214	C6H14O6	D-Sorbitol	Others	Saccharides and Alcohols	267050	250040	234710	364060	381490	371440	1.14589	0.00126363	1.48575	0.571195	insig
mws1155	C6H14O6	Mannitol*	Others	Saccharides and Alcohols	10035	9719.4	12651	104250	108770	104570	1.1666	3.9243e-06	9.80053	3.29286	up
pme2596	C8H9NO4	4-Pyridoxic acid	Others	Vitamin	84959	74416	75179	17049	19127	19763	1.16565	0.00207509	0.238491	-2.06799	down
Zmgn000447	C3H7O7P	3-Phospho-D-glyceric acid	Others	Saccharides and Alcohols	9	9	9	8687900	7503300	7317300	1.16963	0.00298704	870685	19.7318	up
pme3705	C6H10O7	D-Glucoronic acid	Others	Saccharides and Alcohols	9	9	9	770440	881840	669780	1.16955	0.00620237	86002.2	16.3921	up
pme0534	C6H12O7	Gluconic acid	Others	Saccharides and Alcohols	468810	400030	450480	760210	803340	722270	1.14356	0.000537964	1.73257	0.792917	insig
Zmzn000079	C4H9O7P	D-Erythrose-4-phosphate	Others	Saccharides and Alcohols	41554	33334	34621	216040	182170	128490	1.14121	0.0309198	4.80965	2.26593	up
pme1261	C9H19NO4	D-Panthenol	Others	Saccharides and Alcohols	23524	20791	24638	16726	15064	20778	0.924968	0.0641707	0.762374	-0.391428	insig
Zmyn000108	C6H10O8	D-Saccharic acid*	Others	Saccharides and Alcohols	1260600	1041100	1093800	847640	920080	986640	0.963526	0.0630001	0.81118	-0.301907	insig
Zmpn000199	C6H10O8	D-Galactaric acid*	Others	Saccharides and Alcohols	1156800	1008600	1022400	876310	903090	831870	1.0505	0.039224	0.819145	-0.287809	insig
mws1337	C9H17NO5	D-Pantothenic Acid	Others	Vitamin	3774600	3580100	3615100	1678400	1872900	1454500	1.15034	0.000775342	0.456326	-1.13186	down
Hmyp002656	C11H11NO4	Methyl dioxindole-3-acetate	Others	Others	100300	111570	101660	126310	127060	123460	1.09838	0.0197282	1.20189	0.26531	insig
pme2755	C8H15NO6	N-Acetyl-D-glucosamine*	Others	Saccharides and Alcohols	682040	676350	673780	603210	719690	651960	0.338914	0.628956	0.971799	-0.0412707	insig
mws4174	C8H15NO6	N-Acetyl-D-mannosamine*	Others	Saccharides and Alcohols	14340	6528.3	7634.3	25523	23834	14681	0.94848	0.0518289	2.24674	1.16783	insig
pme1306	C8H12NO6P	Pyridoxine-5'-phosphate	Others	Vitamin	9	9	9	12013	13415	13368	1.16971	0.00126299	1436.89	10.4887	up
pma3101	C11H14NO6+	Nicotinate D-ribonucleoside	Others	Vitamin	326890	373310	341430	171850	132700	178020	1.13108	0.000704796	0.463284	-1.11003	down
Zmyn000110	C6H14NO8P	D-Glucosamine 1-phosphate	Others	Saccharides and Alcohols	5686.5	8233.5	8233.8	17650	15937	21666	1.1136	0.0107047	2.49406	1.3185	up
mws1090	C6H13O9P	Glucose-1-phosphate*	Others	Saccharides and Alcohols	2000000	2195700	1986800	5602700	5738400	5396200	1.16692	2.48742e-05	2.70721	1.4368	up
pme3313	C6H13O9P	D-Fructose 6-phosphate*	Others	Saccharides and Alcohols	1064900	1133000	1121400	2957000	2988100	2801200	1.16803	0.000290379	2.63498	1.39779	up
mws0866	C6H13O9P	D-Glucose 6-phosphate*	Others	Saccharides and Alcohols	2412600	2654200	2501900	6783500	6920800	6216100	1.16537	0.00119935	2.63194	1.39613	up
Zmpn000095	C6H15O9P	Sorbitol-6-phosphate	Others	Saccharides and Alcohols	13909	12288	13627	44114	44344	41916	1.16593	2.13854e-05	3.27375	1.71095	up
mws1038	C11H22N2O4S	Pantetheine	Others	Others	8211.9	15241	14042	112290	112090	87149	1.14917	0.00559498	8.30857	3.0546	up
pmb0789	C14H21NO8	Pyridoxine-5'-O-glucoside	Others	Vitamin	45253	55940	52714	376550	353630	342180	1.16733	0.000425533	6.96758	2.80066	up
Lmmn003088	C14H20O9	2,6-Dimethoxyhydroquinone-1-O-glucoside	Others	Others	9	9	9	950790	846920	1033400	1.16968	0.00325219	104856	16.678	up
pme3311	C6H14O12P2	D-Fructose-1,6-biphosphate	Others	Saccharides and Alcohols	9	9	9	308900	268840	180240	1.16893	0.0218951	28073.3	14.7769	up
Zmyn000083	C6H14O12P2	D-Glucose 1,6-bisphosphate	Others	Saccharides and Alcohols	121100	130060	142750	174640	166120	154530	1.03989	0.0170832	1.25737	0.330407	insig
mws0264	C12H22O11	D-Trehalose*	Others	Saccharides and Alcohols	3796000	3156300	3610900	4902100	3795900	3881200	0.757875	0.192292	1.19085	0.251993	insig
mws5038	C12H22O11	Isomaltulose	Others	Saccharides and Alcohols	6671400	7385700	9396000	8648300	6792000	8811200	0.167625	0.811528	1.03404	0.0482954	insig
pme0519	C12H22O11	D-Sucrose*	Others	Saccharides and Alcohols	6937100	6748000	5922100	8264900	11926000	9200100	1.00133	0.0875336	1.49899	0.583991	insig
mws1080	C12H22O11	Galactinol	Others	Saccharides and Alcohols	13691000	19747000	13506000	16362000	19952000	21426000	0.698784	0.235962	1.22998	0.29863	insig
pmb0801	C14H19NO9	4-Pyridoxic acid-O-glucoside	Others	Vitamin	49758	46707	50109	118410	121100	112460	1.16608	0.000297104	2.40131	1.26382	up
Lmmp004382	C19H30O7	3-Oxo-α-ionol-β-D-glucoside	Others	Others	140580	150030	166520	400030	356080	409350	1.15916	0.00132898	2.54952	1.35022	up
mws0232	C17H20N4O6	Riboflavin (Vitamin B2)	Others	Vitamin	39567	39406	39298	120010	125270	110080	1.16658	0.00315286	3.00462	1.58718	up
Lmmp003215	C19H30O8	Icariside B2	Others	Others	721340	908380	725360	2204700	2251800	2053900	1.1564	8.69125e-05	2.76441	1.46697	up
pmn001423	C19H30O8	Roseoside	Others	Others	18876	19898	27817	51252	47086	59632	1.11569	0.00351399	2.37224	1.24625	up
Lmmn002793	C19H20O10	Iriflophenone-3-C-glucoside	Others	Others	147680	143150	158540	195120	186030	157760	0.910831	0.102529	1.19926	0.262141	insig
mws2523	C12H23O14P	Trehalose 6-phosphate	Others	Saccharides and Alcohols	49456	54424	55610	149100	155800	159360	1.16719	3.91812e-05	2.9109	1.54147	up
pmf0516	C19H18O11	Mangiferin	Others	Xanthone	720820	1068100	369880	59257	52750	200670	1.03612	0.0853303	0.144838	-2.78748	down
pmp001033	C19H18O11	Isomangiferin	Others	Xanthone	227080	278830	148640	31814	28263	88007	1.03985	0.0289062	0.226238	-2.14409	down
Lmmn002397	C19H20O11	Maclurin-3-C-glucoside	Others	Others	129630	95821	132600	86092	96312	208070	0.0332414	0.812505	1.09055	0.125061	insig
Lmmn000214	C18H32O15	Solatriose	Others	Saccharides and Alcohols	476680	580570	591650	91140	97616	92994	1.16497	0.00628008	0.170871	-2.54902	down
mws1589	C18H32O16	D-Panose	Others	Saccharides and Alcohols	322020	298080	532520	85416	168380	85720	1.05984	0.0540359	0.29456	-1.76337	down
pme0500	C18H32O16	D-Melezitose	Others	Saccharides and Alcohols	103420	95185	168280	118140	130880	140270	0.278459	0.781482	1.06107	0.0855174	insig
Hmcn000773	C21H32O14	6'-O-Glucosylaucubin	Others	Others	122980	127690	142760	159400	167130	120990	0.560224	0.336902	1.13748	0.185845	insig
pmp001282	C28H50NO7P	Propyl 2-(trimethylammonio)ethyl phosphate	Others	Others	9	9	9	438800	394780	424440	1.16968	0.000953956	46593.3	15.5078	up
Lmmn003618	C26H24O13	Maclurin-3-C-(6''-p-Hydroxybenzoyl)Glucoside	Others	Others	112460	82701	160170	71187	90583	1344900	0.346675	0.45863	4.24019	2.08413	insig
Lmmn003590	C26H22O15	Mangiferin-6'-O-Gallate	Others	Xanthone	10275	15050	9217.9	38395	12309	148430	0.778414	0.318889	5.76483	2.52728	insig
mws4163	C24H42O21	Nystose	Others	Saccharides and Alcohols	37045	33423	24361	9	9	9	1.16929	0.0139515	0.000284723	-11.7782	down
Lmgn000188	C3H6O3	D-Lactic Acid	Organic acids	Organic acids	39268	31509	32706	35254	34553	34514	0.0966785	0.918592	1.0081	0.0116358	insig
Lmqp000873	C4H4O3	Succinic anhydride	Organic acids	Organic acids	145430	161030	183550	1390800	1469100	988150	1.15856	0.0168302	7.853	2.97324	up
Lmgn000219	C4H6O3	Succinic semialdehyde	Organic acids	Organic acids	67838	62216	63386	45577	35328	39213	1.11437	0.00470125	0.620957	-0.687434	insig
pme3011	C4H9NO2	γ-Aminobutyric acid	Organic acids	Organic acids	1582900	1512100	1514800	6555400	7406100	6011400	1.16503	0.00609055	4.3327	2.11527	up
Lmbn000193	C3H4O4	Tartronate semialdehyde	Organic acids	Organic acids	9	9	9	28472	23687	30676	1.16954	0.00553903	3067.96	11.5831	up
mws0576	C4H8O3	3-Hydroxybutyric acid	Organic acids	Organic acids	72137	67906	64530	5834000	5032100	3952600	1.16747	0.012289	72.4372	6.17866	up
mws0574	C4H8O3	2-Hydroxyisobutyric acid	Organic acids	Organic acids	7810.2	7623.7	9071.1	182340	163340	131980	1.16613	0.0092654	19.4923	4.28484	up
pme1975	C3H4O4	Malonic acid	Organic acids	Organic acids	9	9	9	353680	358300	388740	1.16973	0.000897304	40767.4	15.3151	up
pme0048	C2H7NO2S	2-Aminoethanesulfinic acid	Organic acids	Organic acids	3152	1796.8	3087.9	13567	12747	10932	1.13225	0.00130018	4.63449	2.21241	up
mws0177	C5H4O3	2-Furoic acid	Organic acids	Organic acids	398790	450750	466490	233110	223690	234020	1.1545	0.00819757	0.524927	-0.929811	insig
mws0376	C4H4O4	Fumaric acid	Organic acids	Organic acids	222440	271120	188260	513910	580170	427400	1.10705	0.0106363	2.2315	1.15801	up
mws0192	C4H6O4	Succinic acid*	Organic acids	Organic acids	757760	778340	846020	9115900	8811300	6448800	1.16353	0.0128948	10.2329	3.35514	up
mws0470	C4H6O4	Methylmalonic acid*	Organic acids	Organic acids	752810	849570	801730	9798600	9083800	6676400	1.16314	0.0145817	10.6313	3.41025	up
mws0640	C5H10O3	2-Hydroxy-2-methylbutyric acid	Organic acids	Organic acids	9	9	9	10320	14377	5598.7	1.16569	0.0577777	1122.06	10.1319	up
mws0147	C5H10O3	β-Hydroxyisovaleric acid	Organic acids	Organic acids	77537	63157	75654	53781	66218	47181	0.876513	0.0873623	0.772737	-0.371952	insig
pme3096	C3H5NO4	Aminomalonic acid	Organic acids	Organic acids	570180	598660	590830	6744300	6563900	4700400	1.16331	0.0142271	10.2341	3.35531	up
mws0671	C4H9NO3	L-Homoserine	Organic acids	Organic acids	933770	861540	995530	655600	646180	606310	1.13541	0.00918566	0.683697	-0.54857	insig
pme1216	C6H5NO2	2-Picolinic acid	Organic acids	Organic acids	398690	520850	477500	6799800	6959300	6951600	1.16842	2.77662e-07	14.8247	3.88993	up
Lmbp000668	C6H5NO2	Isonicotinic acid	Organic acids	Organic acids	6365000	6931200	6812900	14554000	13528000	14441000	1.16544	0.000237467	2.11461	1.08039	up
mws0236	C2H7NO3S	2-Aminoethanesulfonic acid	Organic acids	Organic acids	2478.2	3248.5	2446.8	7757.8	7330.8	2856.1	0.84218	0.170167	2.19547	1.13453	insig
Zmgn000216	C2H7O4P	2-Hydroxyethylphosphonic acid	Organic acids	Organic acids	47472	58630	47966	116020	107900	95966	1.13793	0.00263124	2.07627	1.05399	up
Zmgn000217	C5H6O4	Methylenesuccinic acid	Organic acids	Organic acids	136480	132000	116900	33692	31326	26806	1.163	0.00159706	0.238269	-2.06934	down
pme0274	C6H13NO2	6-Aminocaproic acid	Organic acids	Organic acids	2863000	3274000	3448800	6393600	9130500	7126000	1.12803	0.0290515	2.36288	1.24055	up
Lmbn001364	C5H8O4	4-Hydroxy-2-Oxopentanoic Acid*	Organic acids	Organic acids	210060	208040	201830	167590	181800	155560	1.06842	0.0275296	0.814527	-0.295965	insig
Lmmn000806	C5H8O4	Dimethylmalonic acid*	Organic acids	Organic acids	210830	193930	209760	183660	163490	149350	1.00471	0.038412	0.807948	-0.307666	insig
pme0243	C5H8O4	Glutaric acid	Organic acids	Organic acids	909590	849630	923930	408720	366330	432020	1.15907	9.50736e-05	0.44987	-1.15242	down
mws0473	C5H8O4	2-Methylsuccinic acid*	Organic acids	Organic acids	2242000	2269100	2273500	2104400	2007800	1891700	1.0462	0.0483666	0.884931	-0.176364	insig
Lmmn002164	C5H8O4	Monomethyl succinate*	Organic acids	Organic acids	139890	140310	146290	124680	141560	116180	0.803299	0.180999	0.896668	-0.157354	insig
Lmbn001288	C5H8O4	2-Hydroxy-2-methyl-3-oxobutanoic acid*	Organic acids	Organic acids	197010	187770	193390	176990	178700	149170	0.88809	0.116207	0.873203	-0.19561	insig
pme3034	C5H8O4	Ethylmalonic acid	Organic acids	Organic acids	33435	31083	42985	15183	18760	19550	1.0988	0.027058	0.497595	-1.00695	down
Lmgn000160	C4H8N2O3	3-Ureidopropionic Acid	Organic acids	Organic acids	33311	51073	40744	60284	68124	60041	1.00165	0.0358132	1.50605	0.590769	insig
mws0341	C6H12O3	2-Hydroxyisocaproic acid	Organic acids	Organic acids	9	9	25863	1159100	1035300	747700	1.00584	0.01499	113.678	6.82881	up
mws0972	C6H12O3	6-Hydroxyhexanoic acid	Organic acids	Organic acids	9	9	9	299130	268080	165650	1.16874	0.0261879	27143	14.7283	up
Lmbn000198	C4H6O5	3-Dehydro-L-Threonic Acid*	Organic acids	Organic acids	6927200	7220900	8245400	33051000	36637000	37747000	1.16618	0.00131502	4.7976	2.26231	up
mws0275	C4H6O5	L-Malic acid*	Organic acids	Organic acids	453660	461850	476970	2154700	2316700	2236500	1.16929	0.00055239	4.81723	2.2682	up
Zmgn000503	C5H10O4	2,3-Dihydroxy-3-Methylbutanoic Acid	Organic acids	Organic acids	319700	225690	224630	1637500	1484200	1335900	1.15525	0.00215062	5.78894	2.5333	up
Lmbn002862	C7H6O3	3-Hydroxybenzoic Acid	Organic acids	Organic acids	85438	105970	103730	165080	103670	130920	0.81221	0.179713	1.35418	0.43742	insig
mws0336	C6H6N2O2	Urocanic acid	Organic acids	Organic acids	139530	106920	85887	74448	45156	40855	0.996923	0.045446	0.48282	-1.05044	insig
pme3207	C6H6O4	Muconic acid	Organic acids	Organic acids	324440	310040	294640	310390	279890	353100	0.0928333	0.850582	1.01535	0.0219741	insig
pme0295	C6H11NO3	4-Acetamidobutyric acid	Organic acids	Organic acids	24903	21637	19794	94525	102290	65124	1.13879	0.0271058	3.94879	1.98141	up
mws0567	C5H11N3O2	4-Guanidinobutyric acid	Organic acids	Organic acids	497510	491370	402580	408050	421250	467520	0.453987	0.436219	0.931985	-0.101621	insig
pme2380	C5H6O5	α-Ketoglutaric acid	Organic acids	Organic acids	131850	110710	111500	302610	353860	327280	1.15712	0.00134261	2.77848	1.4743	up
Wmzn000227	C6H10O4	2,2-Dimethylsuccinic acid	Organic acids	Organic acids	39930	42852	24094	9982	16198	7234.2	1.04779	0.0356293	0.312645	-1.6774	down
mws0924	C6H10O4	2-Methylglutaric acid*	Organic acids	Organic acids	375730	352450	398010	492050	447140	402850	0.917281	0.089263	1.19166	0.252977	insig
mws0208	C6H10O4	Adipic Acid*	Organic acids	Organic acids	523330	447620	469090	589080	538480	523190	0.882413	0.0807027	1.14632	0.197013	insig
Zmyn000247	C5H8O5	2-Hydroxyglutaric Acid*	Organic acids	Organic acids	608550	715680	580040	226050	224040	225180	1.16006	0.00999514	0.354608	-1.4957	down
pmb2826	C5H8O5	L-Citramalic acid	Organic acids	Organic acids	295880	278790	257450	109250	125570	153110	1.12698	0.00103302	0.466195	-1.101	down
Lmbn000216	C5H8O5	3-Methylmalic acid*	Organic acids	Organic acids	533700	447840	468690	164390	174980	209510	1.15064	0.00187682	0.378478	-1.40172	down
mws0262	C4H6O6	L-Tartaric acid	Organic acids	Organic acids	22290	20308	20876	56208	40906	60045	1.12828	0.0322002	2.47596	1.30799	up
Zmyn002323	C8H8O3	2-Hydroxyphenylacetic acid	Organic acids	Organic acids	40748	39655	37379	13895	11375	12422	1.16319	5.17074e-05	0.320015	-1.64379	down
mws0639	C7H6O4	2,3-Dihydroxybenzoic Acid	Organic acids	Organic acids	217800	380570	236470	145870	102960	109870	1.04569	0.0826103	0.429663	-1.21872	down
pmb3099	C4H11O4P	Diethyl phosphate	Organic acids	Organic acids	319390	313010	289920	288110	265060	195620	0.792901	0.163992	0.811855	-0.300706	insig
Zmjn001813	C7H12O4	Pimelic acid	Organic acids	Organic acids	9	9	11535	21725	27052	19403	0.880187	0.0206793	5.9015	2.56108	insig
Lmmn001643	C9H8O3	2-Hydroxycinnamic acid	Organic acids	Organic acids	473140	482930	459420	1206500	1236400	1105500	1.16567	0.0024481	2.50684	1.32587	up
mws0159	C9H8O3	Phenylpyruvic acid	Organic acids	Organic acids	522990	475390	442370	19781	32903	45022	1.15071	0.00128109	0.0678161	-3.88223	down
pme0282	C8H6O4	Phthalic acid	Organic acids	Organic acids	111440	95993	81028	64509	67757	67877	1.03894	0.0763831	0.69383	-0.527345	insig
mws0344	C5H10O6	D-Xylonic acid	Organic acids	Organic acids	7284000	7297800	6906500	2948900	3477700	3239900	1.15995	4.86438e-05	0.449849	-1.15249	down
mws0346	C9H10O3	3-(3-Hydroxyphenyl)-propionic acid	Organic acids	Organic acids	3380.4	1671.2	2402.1	11694	6241.7	7508.6	1.06306	0.0576299	3.41365	1.77131	up
Lmrn003000	C9H10O3	2-Hydroxy-3-phenylpropanoic acid	Organic acids	Organic acids	49689	50658	41876	32541	29844	25762	1.09524	0.00815576	0.61978	-0.690171	insig
mws2125	C3H5O6P	Phosphoenolpyruvate	Organic acids	Organic acids	9	9	9	237540	201560	221310	1.16964	0.00222599	24459.6	14.5781	up
pme3186	C3H7O6P	DL-Glyceraldehyde-3-phosphate	Organic acids	Organic acids	9	9	9	649630	517230	501610	1.1695	0.00705254	61795.2	15.9152	up
Xmbp001692	C7H6O5	2,4,6-Trihydroxybenzoic acid	Organic acids	Organic acids	11360000	10879000	9730900	6778000	7305400	6274400	1.12732	0.00459981	0.63678	-0.651133	insig
Lmbn003524	C9H16O3	9-Oxononanoic acid	Organic acids	Organic acids	22268	18535	15032	20211	13323	12590	0.56143	0.3705	0.826077	-0.275652	insig
pme3009	C6H6O6	Trans-Citridic acid	Organic acids	Organic acids	8207500	8297500	7547300	3791200	4960100	4842600	1.11412	0.00266524	0.565181	-0.823215	insig
mws0154	C7H10O5	Shikimic acid	Organic acids	Organic acids	16580000	14874000	14990000	5340900	4185700	5252200	1.15753	0.000214846	0.318207	-1.65196	down
Zmgn001448	C7H12O5	2-Propylmalic Acid*	Organic acids	Organic acids	56558	53026	59370	175560	181650	146280	1.15788	0.00805685	2.98004	1.57533	up
Lmbn001754	C7H12O5	3-Isopropylmalic Acid*	Organic acids	Organic acids	46449	52260	42628	161560	179350	142280	1.15763	0.00592531	3.41871	1.77345	up
pmb3101	C7H12O5	2-Isopropylmalic Acid	Organic acids	Organic acids	52180	48601	43696	168820	160320	143670	1.16056	0.00215295	3.27256	1.71042	up
Lmgn000242	C6H10O6	4,5,6-Trihydroxy-2-oxohexanoic acid	Organic acids	Organic acids	9	9	9	66171	58676	50699	1.16942	0.00577921	6501.7	12.6666	up
mws0237	C9H16O4	Azelaic acid	Organic acids	Organic acids	643830	675760	630020	768630	651000	775680	0.810484	0.171151	1.12603	0.171239	insig
mws0281	C6H8O7	Citric Acid	Organic acids	Organic acids	10897000	10179000	10761000	3889400	3520600	3709900	1.16761	0.000128662	0.349276	-1.51756	down
Zmyn000453	C6H8O7	Isocitric Acid	Organic acids	Organic acids	7022400	7288600	7146000	1479500	1357200	1437800	1.16894	1.25348e-05	0.199212	-2.32762	down
mws0277	C7H12O6	Quinic Acid	Organic acids	Organic acids	6133300	6749900	6185000	1159100	1119400	1372300	1.16481	0.000377172	0.19146	-2.38488	down
mws1189	C6H10O7	D-Galacturonic acid	Organic acids	Organic acids	65819	45153	50945	680260	759060	663350	1.16375	0.0014267	12.9861	3.6989	up
Zmtn001464	C10H7NO4	4,8-Dihydroxyquinoline-2-carboxylic acid	Organic acids	Organic acids	77230	53436	57838	9	9	9	1.16963	0.0132657	0.000143233	-12.7693	down
Lmmn003323	C16H32O3	2-Hydroxyhexadecanoic acid	Organic acids	Organic acids	71617	59802	55982	415410	453800	327020	1.15835	0.0112721	6.38326	2.67429	up
pmb2657	C10H18N4O6	Argininosuccinic acid	Organic acids	Organic acids	155960	139070	164980	234560	265450	200090	1.05921	0.0370447	1.52192	0.605896	insig
pme0257	C4H4N2O2	Uracil	Nucleotides and derivatives	Nucleotides and derivatives	136080	175130	145880	187080	192600	215000	0.98899	0.0387008	1.30101	0.379635	insig
pme0040	C5H5N5	Adenine	Nucleotides and derivatives	Nucleotides and derivatives	638370	558150	679900	2846100	2727300	2992500	1.16524	0.000180096	4.56502	2.19062	up
pmb0374	C5H5N5	2-Aminopurine	Nucleotides and derivatives	Nucleotides and derivatives	10087	12146	8368.4	61661	76361	57377	1.1574	0.00888164	6.3853	2.67475	up
mws0847	C6H7N5	1-Methyladenine	Nucleotides and derivatives	Nucleotides and derivatives	32335	44098	48103	26484	22751	22560	1.04883	0.0568536	0.5765	-0.794608	insig
pme0183	C5H5N5O	Isoguanine	Nucleotides and derivatives	Nucleotides and derivatives	138650	91533	139980	264990	344900	289830	1.09996	0.00526134	2.4306	1.28132	up
pme1109	C5H5N5O	Guanine	Nucleotides and derivatives	Nucleotides and derivatives	9074.1	15748	9940.3	428340	539610	443710	1.16493	0.0055665	40.6088	5.34372	up
pme0256	C5H4N4O2	Xanthine	Nucleotides and derivatives	Nucleotides and derivatives	9	9	9	313010	201880	154650	1.16847	0.0415027	24797.8	14.5979	up
mws1641	C6H4N4O2	Lumazine	Nucleotides and derivatives	Nucleotides and derivatives	9337.4	9813.3	7811	9	9	9	1.16946	0.00449452	0.00100142	-9.96374	down
pme3968	C6H7N5O	7-Methylguanine	Nucleotides and derivatives	Nucleotides and derivatives	9	9	9	21259	20562	16647	1.16936	0.00538514	2165.48	11.0805	up
pmc0274	C6H6N4S	6-Methylmercaptopurine	Nucleotides and derivatives	Nucleotides and derivatives	41241000	40672000	41877000	8873300	10208000	7116500	1.15983	0.000167899	0.211631	-2.24038	down
pme1266	C6H6N4O2	3-Methylxanthine	Nucleotides and derivatives	Nucleotides and derivatives	9	9	9	32592	41234	30468	1.16939	0.00885403	3862.74	11.9154	up
mws0863	C5H11O7P	2-Deoxyribose-5'-phosphate	Nucleotides and derivatives	Nucleotides and derivatives	145630	131810	120850	63587	67781	49148	1.12833	0.00168681	0.453228	-1.14169	down
pmb2507	C5H11O7P	2-Deoxyribose-1-phosphate	Nucleotides and derivatives	Nucleotides and derivatives	9	9	9	440370	531990	436510	1.16963	0.00438583	52180.4	15.6712	up
mws0984	C9H11N5O3	L-Sepiapterin	Nucleotides and derivatives	Nucleotides and derivatives	8675.3	11392	10907	8029.9	12039	8843.3	0.287224	0.669922	0.933425	-0.0993933	insig
pme0264	C10H14N2O5	Thymidine	Nucleotides and derivatives	Nucleotides and derivatives	9	9	9	15425	18865	23107	1.16937	0.0132291	2125.81	11.0538	up
ML10180524	C9H13N3O5	Cytarabine	Nucleotides and derivatives	Nucleotides and derivatives	44663	47786	44616	105210	89374	123610	1.14092	0.0247345	2.32148	1.21505	up
pme3732	C9H13N3O5	Cytidine	Nucleotides and derivatives	Nucleotides and derivatives	82843	90236	109100	96776	84698	136010	0.362868	0.546861	1.12512	0.170073	insig
mws0248	C9H12N2O6	Uridine	Nucleotides and derivatives	Nucleotides and derivatives	15692	18886	14116	66798	76267	80240	1.16068	0.002064	4.58588	2.1972	up
pme3961	C10H13N5O3	2'-Deoxyadenosine	Nucleotides and derivatives	Nucleotides and derivatives	26502	20252	21448	258280	310520	223230	1.1626	0.0105352	11.613	3.53767	up
pme1184	C10H13N5O4	2'-Deoxyguanosine	Nucleotides and derivatives	Nucleotides and derivatives	86913	70625	90291	103470	95923	93399	0.837335	0.11611	1.18143	0.240531	insig
pme0230	C10H13N5O4	Adenosine	Nucleotides and derivatives	Nucleotides and derivatives	8040900	8524400	7262500	45337000	51959000	48923000	1.16734	0.00160397	6.13649	2.61741	up
mws1060	C10H12N4O5	9-(Arabinosyl)hypoxanthine	Nucleotides and derivatives	Nucleotides and derivatives	13792	17006	15248	73004	74711	68272	1.16617	0.000155914	4.69068	2.2298	up
pme1178	C10H13N5O5	Guanosine	Nucleotides and derivatives	Nucleotides and derivatives	238980	256250	238080	228180	215950	220380	1.0063	0.03935	0.906179	-0.142132	insig
mws0668	C10H12N4O6	Xanthosine	Nucleotides and derivatives	Nucleotides and derivatives	70696	68009	68657	83528	75561	64967	0.50606	0.409674	1.08051	0.111708	insig
Lmqp000329	C8H14N3O7P	5-Aminoimidazole ribonucleotide	Nucleotides and derivatives	Nucleotides and derivatives	245700	142760	173350	84940	91507	72934	1.07729	0.0719458	0.443889	-1.17173	down
pme1474	C11H15N5O3S	5'-Deoxy-5'-(methylthio)adenosine	Nucleotides and derivatives	Nucleotides and derivatives	18133000	20608000	19159000	1868900	1723400	1864900	1.16849	0.00161547	0.0942522	-3.40733	down
pme3967	C12H17N5O5	2-(Dimethylamino)guanosine	Nucleotides and derivatives	Nucleotides and derivatives	16744	12730	19358	388780	444760	289870	1.16155	0.0154736	23.0056	4.52391	up
pme3188	C9H13N2O9P	Uridine 5'-monophosphate	Nucleotides and derivatives	Nucleotides and derivatives	9634.3	11351	9626.1	88055	73760	105470	1.1637	0.0129783	8.73155	3.12624	up
mws0884	C10H12N5O6P	Cyclic 3',5'-Adenylic acid	Nucleotides and derivatives	Nucleotides and derivatives	4820.3	3167.7	2725.3	44563	54790	50611	1.15807	0.00291419	13.9979	3.80714	up
pme3184	C10H14N5O6P	2'-Deoxyadenosine-5'-monophosphate	Nucleotides and derivatives	Nucleotides and derivatives	14542	18483	22341	74526	84396	87978	1.15338	0.000639037	4.45942	2.15685	up
pmc0066	C10H13N4O7P	2'-Deoxyinosine-5'-monophosphate	Nucleotides and derivatives	Nucleotides and derivatives	2921900	3203200	3706800	4231400	4064400	5106000	0.990512	0.0454149	1.36309	0.446885	insig
mws0675	C11H15N2O8P	β-Nicotinamide mononucleotide	Nucleotides and derivatives	Nucleotides and derivatives	14777	13422	26596	18205	18856	30270	0.456041	0.506532	1.22878	0.297227	insig
pmb0981	C10H14N5O7P	Adenosine 5'-monophosphate	Nucleotides and derivatives	Nucleotides and derivatives	331180	438640	473710	5313400	5686800	5445200	1.16633	8.71579e-05	13.2248	3.72517	up
pmb0998	C10H14N5O8P	Guanosine 5'-monophosphate	Nucleotides and derivatives	Nucleotides and derivatives	20992	19697	24587	107180	113230	124200	1.16475	0.0014635	5.27928	2.40034	up
pme3337	C14H17N5O8	Succinyladenosine	Nucleotides and derivatives	Nucleotides and derivatives	671910	666170	614740	1907100	2748200	1720800	1.13454	0.0425918	3.26507	1.70712	up
pme3007	C9H14N2O12P2	Uridine 5'-diphosphate	Nucleotides and derivatives	Nucleotides and derivatives	118260	144570	166910	400520	356330	378650	1.14494	0.000257378	2.6423	1.40179	up
pme2117	C10H15N5O10P2	Adenosine 5'-diphosphate	Nucleotides and derivatives	Nucleotides and derivatives	137640	157400	155800	795030	516730	815860	1.14741	0.0280541	4.71924	2.23855	up
pmb2922	C15H24N2O17P2	Uridine 5'-diphospho-D-glucose	Nucleotides and derivatives	Nucleotides and derivatives	1404500	1698200	1661200	3451300	3342500	3736200	1.15479	0.000288497	2.21037	1.14429	up
pmb0530	C21H27N7O14P2	Nicotinic acid adenine dinucleotide	Nucleotides and derivatives	Nucleotides and derivatives	35327	36837	30673	460180	481310	496720	1.16866	0.000401069	13.9853	3.80584	up
pme2651	C21H28N7O17P3	NADP (Nicotinamide adenine dinucleotide phosphate)	Nucleotides and derivatives	Nucleotides and derivatives	99210	144710	132380	394760	377130	483550	1.14356	0.00577704	3.33627	1.73824	up
pme2746	C27H33N9O15P2	Riboflavin 5'-Adenosine Diphosphate	Nucleotides and derivatives	Nucleotides and derivatives	149460	151300	162150	512670	453960	472430	1.16611	0.00186985	3.10873	1.63632	up
pmb0302	C2H8NO3P	2-Aminoethylphosphonate	Lipids	Glycerol ester	40081	35377	38518	9	9	9	1.16976	0.00132344	0.000236892	-12.0435	down
mws0752	C11H22O2	Undecylic Acid	Lipids	Free fatty acids	533540	360030	474850	577740	414350	454220	0.208904	0.732499	1.05692	0.0798657	insig
pmb2640	C12H24O2	Dodecanoic acid (Lauric acid)	Lipids	Free fatty acids	99184	98628	81937	145430	126550	121440	1.04937	0.0167248	1.40633	0.491937	insig
mws5045	C12H24O3	12-Hydroxydodecanoic acid	Lipids	Free fatty acids	3967.9	3727.1	3200.1	2311.3	2028.6	1533.3	1.07554	0.00645663	0.539068	-0.891461	insig
mws0119	C14H28O2	Myristic Acid	Lipids	Free fatty acids	16169000	9165600	11312000	10081000	10868000	10329000	0.437164	0.479171	0.853503	-0.228531	insig
pme2827	C16H32O	Palmitaldehyde	Lipids	Free fatty acids	440240	419090	403800	443510	551850	582410	0.91377	0.123134	1.2491	0.320884	insig
mws0359	C15H30O2	Pentadecanoic Acid	Lipids	Free fatty acids	275830	254910	253110	231770	266760	304710	0.134638	0.794391	1.02474	0.0352535	insig
mws0361	C16H30O2	Palmitoleic Acid	Lipids	Free fatty acids	6392.6	9808.5	8016.3	19318	19237	18690	1.12833	0.00625857	2.3638	1.24111	up
mws1488	C16H32O2	Palmitic acid	Lipids	Free fatty acids	38301	38474	36905	52197	52711	50232	1.15985	0.000268857	1.36471	0.448592	insig
mws0120	C8H20NO6P	Choline Alfoscerate	Lipids	PC	77561	90192	76126	9	9	9	1.16953	0.00300882	0.000110711	-13.1409	down
Hmsn000210	C17H30O2	Methyl 7,10-hexadecadienoate	Lipids	Free fatty acids	1208000	1310200	1170000	5943100	5869400	6324800	1.16861	0.000352915	4.91766	2.29797	up
mws0383	C17H32O2	10-Heptadecenoic Acid	Lipids	Free fatty acids	245960	233140	182660	662300	654550	544880	1.14241	0.00264615	2.8133	1.49226	up
pmb1452	C16H35NO2	N-Lauryldiethanolamine	Lipids	Free fatty acids	85591	56810	93257	61755	50035	40180	0.871025	0.111798	0.644875	-0.632908	insig
pmp001264	C16H35NO2	Hexadecylsphingosine	Lipids	Sphingolipids	5540200	5129200	5247700	4045900	5676800	3450600	0.679884	0.30182	0.827619	-0.272961	insig
pmb1650	C18H30O2	Octadeca-11E,13E,15Z-trienoic acid	Lipids	Glycerol ester	16738000	16616000	19770000	15258000	15081000	14288000	0.957406	0.101267	0.840053	-0.251447	insig
mws0366	C18H30O2	γ-Linolenic Acid*	Lipids	Free fatty acids	10878000	12440000	11148000	34381000	36516000	30826000	1.16185	0.0031484	2.9514	1.5614	up
mws0367	C18H30O2	α-Linolenic Acid*	Lipids	Free fatty acids	10810000	12400000	11638000	34508000	35832000	30203000	1.16128	0.00375558	2.88519	1.52866	up
Lmbn005923	C18H30O2	Crepenynic acid	Lipids	Free fatty acids	23949	29018	25893	87857	94274	71629	1.1534	0.0103382	3.21785	1.6861	up
pmb0889	C18H30O2	Punicic acid (9Z,11E,13Z-octadecatrienoic acid)	Lipids	Free fatty acids	4038900	4239800	4041800	3716300	3650900	3846200	1.05399	0.0142994	0.910142	-0.135837	insig
mws1491	C18H32O2	Linoleic acid*	Lipids	Free fatty acids	36276000	41199000	38294000	45506000	46007000	45058000	1.07157	0.0359016	1.17969	0.238402	insig
Lmbn006152	C18H32O2	(9Z,11E)-Octadecadienoic acid*	Lipids	Free fatty acids	33225	36542	32015	43040	46625	45141	1.11504	0.00369805	1.32446	0.405402	insig
YC512118	C18H35NO	Oleamide (9-Octadecenamide)	Lipids	Free fatty acids	381150	216050	266750	163130	136080	87204	1.00275	0.0646911	0.447264	-1.1608	down
mws0396	C18H34O2	Elaidic Acid	Lipids	Free fatty acids	5938000	6889700	5584600	33597000	40714000	32977000	1.16382	0.00595346	5.82697	2.54275	up
mws2623	C18H34O2	11-Octadecanoic acid(Vaccenic acid)	Lipids	Free fatty acids	1544000	1875500	1564100	13099000	14100000	12443000	1.16734	0.00111598	7.95449	2.99177	up
Zmyn005026	C18H36O2	16-Methylheptadecanoic acid	Lipids	Free fatty acids	23712000	28810000	22907000	25949000	25328000	24180000	0.0461838	0.996508	1.00037	0.000535443	insig
mws1489	C18H36O2	Stearic Acid	Lipids	Free fatty acids	36471000	44131000	36149000	39754000	38937000	39308000	0.140936	0.88819	1.01069	0.0153397	insig
pmb2792	C18H30O3	13-Hydroxy-6,9,11-octadecatrienoic acid	Lipids	Free fatty acids	68898	60750	48038	44051	50386	47137	0.816185	0.178214	0.796765	-0.327774	insig
Lmbn005443	C18H30O3	13-KODE; (9Z,11E)-13-Oxooctadeca-9,11-dienoic acid*	Lipids	Free fatty acids	4763.4	4853.3	4858.3	7141.2	5692.5	5519.2	0.952378	0.12795	1.2679	0.342445	insig
pmb2786	C18H30O3	9-Hydroxy-10,12,15-octadecatrienoic acid*	Lipids	Free fatty acids	6042.4	5267.3	4030.3	5427.7	5027.9	5409.5	0.216113	0.795844	1.03423	0.0485581	insig
pmb2787	C18H30O3	9-Oxo-10E,12Z-octadecadienoic acid	Lipids	Free fatty acids	76997	74904	82138	75594	76320	60313	0.628464	0.298321	0.906802	-0.141141	insig
Lmbn005369	C18H32O3	13(S)-HODE;13(S)-Hydroxyoctadeca-9Z,11E-dienoic acid*	Lipids	Free fatty acids	1718300	1632500	1612800	1503300	1493900	1530500	1.06875	0.0352921	0.912181	-0.132608	insig
pmb2799	C18H32O3	12,13-Epoxy-9-Octadecenoic Acid	Lipids	Free fatty acids	381340	377800	373880	379300	369270	357820	0.661893	0.286802	0.976496	-0.0343133	insig
Lmbn005662	C18H32O3	9(10)-EpOME;(9R,10S)-(12Z)-9,10-Epoxyoctadecenoic acid	Lipids	Free fatty acids	2168800	2090500	2115700	1958100	1977000	1975900	1.12355	0.0163788	0.927216	-0.109023	insig
Rfmb091	C18H32O3	9S-Hydroxy-10E,12Z-octadecadienoic acid*	Lipids	Free fatty acids	1694800	1641600	1599900	1446200	1492100	1494800	1.09847	0.0112265	0.898061	-0.155114	insig
Zmyn004714	C18H34O3	Ricinoleic acid	Lipids	Free fatty acids	39309	36035	36295	56574	59368	51707	1.1345	0.0058066	1.50171	0.586603	insig
pmf0297	C20H42O	1-Eicosanol	Lipids	Free fatty acids	44522	41485	41772	61970	68745	55456	1.10038	0.030447	1.45698	0.542978	insig
ML10195036	C18H37NO2	3-Dehydrosphinganine	Lipids	Sphingolipids	11870	9215.8	9383.6	5387.4	4637.5	3801.3	1.11548	0.0101809	0.453773	-1.13996	down
Zmyn005384	C18H36O3	2R-Hydroxyoctadecanoic Acid	Lipids	Free fatty acids	6038	3619.1	4813.7	8680.9	5657.3	9275.8	0.87459	0.0949504	1.63184	0.706498	insig
Lmqn008288	C18H36O3	3-Hydroxyoctadecanoic Acid	Lipids	Free fatty acids	52077	56013	50115	46030	46155	45535	1.05307	0.0572654	0.870516	-0.200057	insig
pmn001610	C20H36O2	Eicosadienoic acid	Lipids	Free fatty acids	15082	16390	16151	40240	36770	34292	1.16066	0.00465659	2.33715	1.22475	up
pmb2791	C18H30O4	9-Hydroperoxy-10E,12,15Z-octadecatrienoic acid	Lipids	Free fatty acids	10535	23464	9199.5	10463	19361	26092	0.39993	0.544957	1.2944	0.37228	insig
pmn001606	C20H38O2	Eicosenoic acid	Lipids	Free fatty acids	157560	119230	86145	140850	297600	279400	0.870377	0.125328	1.9779	0.983971	insig
Rfmb087	C18H32O4	9-Hydroxy-13-oxo-10-octadecenoic Acid	Lipids	Free fatty acids	155620	149030	153560	140410	155930	150990	0.405986	0.524034	0.976255	-0.0346694	insig
pmb2804	C18H32O4	13S-Hydroperoxy-9Z,11E-octadecadienoic acid	Lipids	Free fatty acids	231520	225000	224420	234410	232330	215930	0.0318095	0.933372	1.00254	0.00366067	insig
Zmjn004133	C18H32O4	9S-Hydroperoxy-10E,12Z-octadecadienoic acid	Lipids	Free fatty acids	61122	63333	64038	62429	63238	58293	0.460661	0.451595	0.975951	-0.0351188	insig
pmn001689	C18H32O4	9-Hydroxy-12-oxo-15(Z)-octadecenoic acid	Lipids	Free fatty acids	28381	30937	31770	34773	35680	36553	1.06882	0.0194311	1.17475	0.232359	insig
Lmbn005287	C18H32O4	7S,8S-DiHODE; (9Z,12Z)-(7S,8S)-Dihydroxyoctadeca-9,12-dienoic acid	Lipids	Free fatty acids	120110	123820	117400	105930	106260	112330	1.06113	0.0120542	0.898126	-0.15501	insig
Lmbn005487	C18H34O4	12,13-DHOME; (9Z)-12,13-Dihydroxyoctadec-9-enoic acid	Lipids	Free fatty acids	8959.8	6274.4	8423.5	9373.8	8278.8	11212	0.679138	0.217163	1.22009	0.286991	insig
pmb2221	C18H39NO3	4-Hydroxysphinganine	Lipids	Sphingolipids	32750000	31551000	30405000	7889500	8428400	7557600	1.16826	0.000205379	0.252101	-1.98792	down
mws0371	C22H32O2	Cis-4,7,10,13,16,19-Docosahexaenoic Acid	Lipids	Free fatty acids	4743.5	2417.1	4288.4	2758.5	4177.1	2536.7	0.377583	0.498538	0.827347	-0.273435	insig
pmn001694	C18H34O5	9,10,13-Trihydroxy-11-Octadecenoic Acid	Lipids	Free fatty acids	352100	333770	336170	335130	332550	334990	0.578542	0.378271	0.981048	-0.0276048	insig
pmp001284	C19H38O4	Monopalmitin	Lipids	Glycerol ester	32871	19817	29332	22011	24742	22824	0.494194	0.399372	0.848293	-0.237365	insig
Lmhp011388	C21H36O4	2-α-Linolenoyl-glycerol	Lipids	Glycerol ester	78068	89520	86257	629090	560980	642980	1.16817	0.00198131	7.22114	2.85223	up
Lmhp011562	C21H36O4	1-α-Linolenoyl-glycerol	Lipids	Glycerol ester	125120	150720	146620	525290	475170	552880	1.16358	0.00152929	3.67689	1.87849	up
Lmhp112042	C21H38O4	1-Linoleoylglycerol	Lipids	Glycerol ester	121700	128680	131830	167660	144180	164200	1.0541	0.036066	1.24549	0.316717	insig
Lmhp012042	C21H38O4	2-Linoleoylglycerol	Lipids	Glycerol ester	100350	104540	105960	162340	147320	167380	1.14892	0.00784794	1.53463	0.617892	insig
pmb0296	C21H40O4	1-Oleoyl-Sn-Glycerol	Lipids	Glycerol ester	312810	344860	311630	313220	399330	398160	0.710147	0.234762	1.14589	0.196467	insig
Lmhp008337	C19H40NO7P	LysoPE 14:0(2n isomer)	Lipids	LPE	597.31	1111.3	595.51	38805	42001	42326	1.16443	0.000606653	53.4399	5.73985	up
pmb0864	C19H40NO7P	LysoPE 14:0	Lipids	LPE	15262	18061	17092	744710	737860	780730	1.16962	0.000309736	44.8934	5.48843	up
pmb0862	C20H42NO7P	LysoPC 12:0	Lipids	LPC	9	9	9	88910	73914	48312	1.16849	0.0272151	7819.85	12.9329	up
Lmhp008885	C20H42NO7P	LysoPE 15:0(2n isomer)	Lipids	LPE	21053	24571	23448	26556	29279	35512	0.96178	0.0925058	1.32249	0.403256	insig
Lmhp009187	C20H42NO7P	LysoPE 15:0	Lipids	LPE	22384	23597	23890	32147	28129	37485	1.0413	0.0715682	1.39916	0.484565	insig
Lmhp007836	C21H38NO7P	LysoPE 16:3	Lipids	LPE	9	9	9	31474	23297	26842	1.16936	0.00749317	3022.7	11.5616	up
Lmhp008763	C21H42NO7P	LysoPE 16:1(2n isomer)	Lipids	LPE	542240	604110	523260	1855400	1614000	1540900	1.16007	0.0048457	3.00088	1.58539	up
Lmhp009034	C21H42NO7P	LysoPE 16:1	Lipids	LPE	64927	114230	65143	1903600	1619900	2209600	1.1611	0.00809375	23.4675	4.55259	up
pmb0876	C21H44NO7P	LysoPE 16:0	Lipids	LPE	2685200	2899500	2806300	12867000	11717000	13776000	1.1675	0.00325596	4.57156	2.19269	up
pmd0160	C21H44NO7P	LysoPE 16:0(2n isomer)	Lipids	LPE	122580	141610	109040	727350	738640	798220	1.16566	0.000238047	6.06653	2.60087	up
Lmhp009769	C22H44NO7P	LysoPE 17:1	Lipids	LPE	9	9	9	14248	18209	22535	1.16923	0.0166349	2036.74	10.992	up
Lmhp009464	C22H44NO7P	LysoPE 17:1(2n isomer)	Lipids	LPE	93168	117130	106030	37293	36482	29356	1.15065	0.00470123	0.326026	-1.61694	down
pmd0130	C22H46NO7P	LysoPC 14:0	Lipids	LPC	7694.8	5843.3	7445.7	88453	93389	75467	1.1645	0.0042032	12.2623	3.61615	up
Lmhp008801	C23H42NO7P	LysoPE 18:3	Lipids	LPE	213830	265190	233760	713120	533510	567070	1.13985	0.016448	2.54454	1.34741	up
Lmhp008589	C23H42NO7P	LysoPE 18:3(2n isomer)	Lipids	LPE	2296700	2641200	2369900	1511900	1370000	1194500	1.12816	0.00161545	0.557815	-0.842142	insig
pmb0881	C23H44NO7P	LysoPE 18:2	Lipids	LPE	828570	954960	767880	223130	225470	230440	1.16348	0.0076331	0.266143	-1.90973	down
pmb0874	C23H44NO7P	LysoPE 18:2(2n isomer)	Lipids	LPE	8394500	8992700	8174500	1130400	1066300	913510	1.16738	0.000541913	0.121675	-3.0389	down
pmb0856	C23H46NO7P	LysoPE 18:1(2n isomer)	Lipids	LPE	4411300	5292700	4548600	4590000	4678200	4074200	0.480179	0.419025	0.936138	-0.0952069	insig
pmb2260	C23H46NO7P	LysoPC 15:1	Lipids	LPC	13615	13257	12408	4464.9	5355.2	6318.9	1.13843	0.000586684	0.410871	-1.28324	down
mws0289	C23H46NO7P	LysoPE 18:1	Lipids	LPE	183270	159090	203670	1604300	1520900	1521100	1.16653	4.13736e-05	8.50924	3.08903	up
pmb0880	C23H48NO7P	LysoPE 18:0(2n isomer)	Lipids	LPE	21994	28097	28376	24679	26705	22817	0.297362	0.589252	0.945633	-0.0806474	insig
pmb0883	C23H48NO7P	LysoPE 18:0	Lipids	LPE	972.67	1487.8	1768.6	13637	13643	10221	1.15149	0.00829388	8.86743	3.14852	up
Lmhp009129	C23H48NO7P	LysoPC 15:0(2n isomer)	Lipids	LPC	9092.5	7704.6	9215.2	4136.7	4069	3482.8	1.14927	0.00420227	0.449345	-1.1541	down
pmb2319	C23H48NO7P	LysoPC 15:0	Lipids	LPC	3550.6	4822.2	5550.5	2067.2	2453.8	1557.5	1.06491	0.0309482	0.43657	-1.19571	down
pma1303	C24H46NO7P	LysoPC 16:2	Lipids	LPC	9	9	9	307620	292890	281680	1.16967	0.000651833	32673.7	14.9958	up
pmb0863	C24H46NO7P	LysoPC 16:2(2n isomer)	Lipids	LPC	10386	9871.8	9135.9	268630	263730	227420	1.16845	0.00281991	25.8484	4.692	up
pmp001270	C24H48NO7P	LysoPC 16:1	Lipids	LPC	278750	343970	245500	3724200	3539000	3209400	1.16561	0.00161211	12.0622	3.59242	up
Lmhp008833	C24H48NO7P	LysoPC 16:1(2n isomer)	Lipids	LPC	3303200	3255900	2785100	4528700	4460000	4065800	1.09082	0.00515142	1.39707	0.482404	insig
pmd0132	C24H50NO7P	LysoPC 16:0(2n isomer)	Lipids	LPC	391090	399660	364260	1040000	949840	902280	1.16226	0.0030121	2.50398	1.32422	up
pmb0855	C24H50NO7P	LysoPC 16:0	Lipids	LPC	4614000	4580800	4269100	20393000	22299000	19653000	1.16752	0.00197916	4.63053	2.21118	up
Lmhp008718	C25H48NO7P	LysoPC 17:2	Lipids	LPC	40643	44633	36624	14078	14474	8288.3	1.1183	0.000827763	0.302217	-1.72634	down
Lmhp009590	C25H50NO7P	LysoPC 17:1	Lipids	LPC	478430	520690	452010	128600	112860	108090	1.16481	0.0014232	0.240881	-2.05361	down
Lmhp009773	C27H46O9	1-α-Linolenoyl-glycerol-3-O-glucoside	Lipids	Glycerol ester	3449.9	3907.4	2580.1	9276.6	12828	8961.8	1.12235	0.021604	3.12621	1.64441	up
Lmhp009526	C27H46O9	2-α-Linolenoyl-glycerol-1-O-glucoside	Lipids	Glycerol ester	3179.4	2806.1	3233.8	6661.2	7881.8	7895	1.15456	0.00470432	2.43381	1.28321	up
Lmhp010573	C27H48O9	1-Linoleoylglycerol-3-O-glucoside	Lipids	Glycerol ester	2728.4	3135.5	2505.3	5388.5	5636.8	4921	1.13882	0.000894512	1.90536	0.93006	insig
Lmhp010334	C27H48O9	2-Linoleoylglycerol-1-O-glucoside	Lipids	Glycerol ester	2721.9	2583.4	2297.3	4742.6	6045.9	5575.4	1.14048	0.010538	2.15241	1.10595	up
pmb0854	C26H48NO7P	LysoPC 18:3	Lipids	LPC	397180	501780	466740	1268700	1483500	1210000	1.15375	0.00445425	2.90122	1.53666	up
pmb0865	C26H48NO7P	LysoPC 18:3(2n isomer)	Lipids	LPC	6127000	6579300	5749100	3261400	3219000	2591700	1.13929	0.000671488	0.491569	-1.02453	down
pmp001251	C26H50NO7P	LysoPC 18:2(2n isomer)	Lipids	LPC	14513000	14827000	13365000	2884700	2996900	2609400	1.16752	0.000823779	0.198829	-2.3304	down
pmp001273	C26H50NO7P	LysoPC 18:2	Lipids	LPC	196910	264050	251300	858760	960040	932940	1.15977	0.000121397	3.86339	1.94987	up
Lmhp010190	C26H52NO7P	LysoPC 18:1(2n isomer)	Lipids	LPC	25569000	28454000	25269000	17953000	19570000	16686000	1.11557	0.00354374	0.683663	-0.548643	insig
pmp001281	C26H52NO7P	LysoPC 18:1	Lipids	LPC	9	9	9	3484200	3950300	3625500	1.1697	0.0013979	409630	18.644	up
pmd0136	C26H54NO7P	LysoPC 18:0(2n isomer)	Lipids	LPC	9	9	9	12012	16923	12405	1.1692	0.0128389	1531.11	10.5804	up
mws0126	C26H54NO7P	LysoPC 18:0	Lipids	LPC	12242	14100	13301	125430	137200	116970	1.16826	0.00249052	9.57546	3.25934	up
Lmhp007840	C27H52NO7P	LysoPC 19:2	Lipids	LPC	9	9	9	11682	9838.2	11310	1.16957	0.00264003	1215.93	10.2478	up
pmb2228	C27H56NO7P	LysoPC 19:0	Lipids	LPC	2487.1	4114.2	2841.5	5711.3	6787.7	8177.8	1.06824	0.0160996	2.18969	1.13073	up
Lmhp008744	C33H56O14	1-α-Linolenoyl-glycerol-2,3-di-O-glucoside	Lipids	Glycerol ester	3038.7	3320.4	2344.4	5875.9	9007.4	12723	1.07251	0.083105	3.17186	1.66533	up
Lmhp008513	C33H56O14	2-α-Linolenoyl-glycerol-1,3-di-O-glucoside	Lipids	Glycerol ester	3465.3	3404.9	1697.9	7921.8	8060.3	7252.9	1.0643	0.0062929	2.7118	1.43925	up
Lmhp009384	C33H58O14	1-Linoleoylglycerol-2,3-di-O-glucoside	Lipids	Glycerol ester	5469.5	6127.7	6050.9	9307	10977	9477.9	1.13812	0.00911281	1.68641	0.753954	insig
Lmhp009190	C33H58O14	2-Linoleoylglycerol-1,3-di-O-glucoside	Lipids	Glycerol ester	7797.5	8252	7270.4	9791.3	10820	8559.7	0.957564	0.0793846	1.25091	0.322973	insig
Hmjp002337	C10H8O4	Isoscopoletin (6-Hydroxy-7-Methoxycoumarin)	Lignans and Coumarins	Coumarins	188670	183410	187690	231920	237460	224280	1.15086	0.00274019	1.23919	0.309395	insig
Cmpp003619	C10H8O4	6,7-Dihydroxy-4-methylcoumarin	Lignans and Coumarins	Coumarins	35855	29548	34456	220530	183130	150460	1.15576	0.0167156	5.54902	2.47223	up
pme2993	C10H8O4	Scopoletin (7-Hydroxy-5-methoxycoumarin)	Lignans and Coumarins	Coumarins	17228	17707	22579	45526	38891	42476	1.1366	0.00089483	2.2063	1.14163	up
mws1014	C10H8O5	Fraxetin (7,8-Dihydroxy-6-methoxycoumarin)	Lignans and Coumarins	Coumarins	9	9	9	212470	197420	177400	1.16958	0.00268173	21751.5	14.4088	up
Cmpp007319	C15H16O4	7-Methoxy-5-Prenyloxycoumarin	Lignans and Coumarins	Coumarins	8757	2945.7	3726.8	3742.3	2079.5	2474.7	0.69105	0.320664	0.537704	-0.895117	insig
mws1015	C15H16O9	Esculin (6,7-DihydroxyCoumarin-6-glucoside)	Lignans and Coumarins	Coumarins	15541	6006.1	11472	4639.6	7506.2	14386	0.331262	0.617466	0.803529	-0.315578	insig
Lmdn004267	C20H22O6	Epipinoresinol*	Lignans and Coumarins	Lignans	87533	89691	108490	52571	52124	36048	1.08946	0.00552113	0.492601	-1.02151	down
mws0097	C20H22O6	Pinoresinol*	Lignans and Coumarins	Lignans	95119	85075	102090	48685	54702	37069	1.10331	0.00273785	0.49757	-1.00703	down
Lmmn003748	C20H24O6	Isolariciresinol	Lignans and Coumarins	Lignans	13316	11607	15923	8354.7	6596.1	5771.9	1.08295	0.0159703	0.507337	-0.978983	insig
pmn001663	C22H26O8	Syringaresinol	Lignans and Coumarins	Lignans	169470	176320	189500	19226	15102	12321	1.16348	0.000449836	0.0871472	-3.5204	down
pmn001378	C26H32O11	Pinoresinol-4-O-glucoside	Lignans and Coumarins	Lignans	1270000	1325000	1233600	1019100	1064700	1158500	1.03656	0.0218304	0.846863	-0.239799	insig
Lmmn002274	C26H34O11	Isolariciresinol-9'-O-glucoside	Lignans and Coumarins	Lignans	351320	341240	313850	263750	284700	229410	1.02758	0.0220852	0.772906	-0.371636	insig
HJN083	C26H34O11	Lariciresinol-4'-O-glucoside	Lignans and Coumarins	Lignans	9	9	9	54187	68729	61751	1.16963	0.00462246	6839.52	12.7397	up
Lmtn003096	C26H36O11	Secoisolariciresinol 4-O-glucoside	Lignans and Coumarins	Lignans	81251	68669	49178	204380	199300	232220	1.13045	0.000483327	3.1939	1.67532	up
Hmln002100	C26H32O12	Nortrachelogenin-4-O-glucoside	Lignans and Coumarins	Lignans	69344	56355	52553	59510	62339	48393	0.235964	0.708349	0.955064	-0.0663313	insig
Lmmn002260	C27H36O12	5'-Methoxyisolariciresinol-9'-O-glucoside	Lignans and Coumarins	Lignans	116270	137330	122820	127130	130960	113220	0.111569	0.84638	0.986425	-0.0197191	insig
Rfmb25702	C28H34O12	Pinoresinol-4-O-(6''-acetyl)glucoside	Lignans and Coumarins	Lignans	471730	414060	410400	290620	290960	308790	1.13293	0.0146773	0.686913	-0.5418	insig
Lmqn001932	C28H36O13	Syringaresinol-4'-O-glucoside	Lignans and Coumarins	Lignans	15921	12727	19367	39944	43607	36444	1.1236	0.00107327	2.49911	1.32142	up
Rfmb26201	C30H38O14	Syringaresinol-4'-O-(6''-acetyl)glucoside	Lignans and Coumarins	Lignans	56352	69627	55332	140670	115190	131350	1.1367	0.00292741	2.13561	1.09465	up
pme3475	C15H12O5	Butin	Flavonoids	Dihydroflavone	3967.4	3651.4	3211.5	5879.3	3484.1	5999.4	0.761573	0.200785	1.4185	0.504368	insig
mws0064	C15H12O6	Eriodictyol (5,7,3',4'-Tetrahydroxyflavanone)	Flavonoids	Dihydroflavone	14393	8769.3	4120.7	3330.5	9	9638.2	0.577471	0.309424	0.47567	-1.07197	insig
mws0054	C15H14O6	Catechin	Flavonoids	Flavanols	208680	116120	184660	164780	283510	489970	0.703652	0.268211	1.84168	0.881019	insig
pme0460	C15H14O6	Epicatechin	Flavonoids	Flavanols	19822	17745	17177	6561.2	13471	19395	0.635485	0.300936	0.72021	-0.47351	insig
pme2954	C15H10O7	Quercetin	Flavonoids	Flavonols	20195	15181	18722	13028	17385	9979.5	0.766327	0.164205	0.746654	-0.421488	insig
mws0032	C15H10O8	Myricetin	Flavonoids	Flavonols	2735.1	2242.4	2810.8	12215	13891	14588	1.16276	0.00259625	5.22502	2.38544	up
Lmcp004369	C17H14O7	Quercetin-3',4'-dimethyl ether	Flavonoids	Flavonols	12009	9477.7	12617	13314	12414	13323	0.713533	0.222729	1.14507	0.195431	insig
Lmbp003668	C20H18O10	Kaempferol-3-O-arabinoside	Flavonoids	Flavonoid	39190	13010	58134	25503	9	99603	0.440542	0.890329	1.13397	0.181377	insig
mws1434	C21H20O10	Apigenin-6-C-glucoside (Isovitexin)*	Flavonoids	Flavonoid carbonoside	103040	76705	151330	31838	14581	136650	0.677675	0.339118	0.552953	-0.854771	insig
mws0919	C21H20O10	Kaempferol-3-O-rhamnoside (Afzelin)(Kaempferin)	Flavonoids	Flavonols	14027	4319	15654	5322.2	9	25429	0.480109	0.907592	0.904712	-0.14447	insig
mws0048	C21H20O10	Apigenin-8-C-Glucoside (Vitexin)*	Flavonoids	Flavonoid carbonoside	102390	58923	156870	22516	21301	134720	0.64777	0.382756	0.561114	-0.833634	insig
pmp000413	C21H20O10	Genistein-8-C-glucoside	Flavonoids	Isoflavones	59023	43113	94366	12068	8987.6	80859	0.704886	0.331779	0.518644	-0.947183	insig
mws4183	C20H18O11	Quercetin-3-O-arabinoside	Flavonoids	Flavonols	548540	352030	823080	142520	27379	1174100	0.545415	0.76993	0.77974	-0.358935	insig
Lmdp003509	C20H18O11	Quercetin-3-O-xyloside (Reynoutrin)	Flavonoids	Flavonols	949110	598510	1494200	200450	51045	1654000	0.616792	0.556736	0.626433	-0.674769	insig
mws1179	C21H22O10	Naringenin-7-O-glucoside (Prunin)	Flavonoids	Dihydroflavone	14812	11257	14639	19597	16951	47993	0.797027	0.278444	2.07677	1.05434	insig
mws2118	C21H24O10	Phloretin-2'-O-glucoside (Phlorizin)	Flavonoids	Chalcones	6387.7	5570.7	4912	3507.8	5025.5	9533.1	0.0208625	0.848291	1.07089	0.0988149	insig
mws1397	C22H18O10	Epicatechin gallate*	Flavonoids	Flavanols	263420	123690	336710	28329	58534	529480	0.478623	0.851908	0.851514	-0.231898	insig
mws0355	C22H18O10	Catechin gallate*	Flavonoids	Flavanols	240970	137880	218760	34207	39792	448480	0.506933	0.87374	0.874281	-0.193831	insig
mws0913	C21H20O11	Kaempferol-3-O-galactoside (Trifolin)	Flavonoids	Flavonols	58769	22250	93613	62769	31690	219620	0.335622	0.515935	1.79852	0.84681	insig
mws0089	C21H20O11	Kaempferol-7-O-glucoside*	Flavonoids	Flavonols	66187	39331	101950	53556	42118	202830	0.189078	0.625952	1.4388	0.524861	insig
mws1608	C21H20O11	Luteolin-6-C-glucoside (Isoorientin)	Flavonoids	Flavonoid carbonoside	14604	4325	11094	4879.1	9412.9	16095	0.0176061	0.979514	1.01212	0.0173861	insig
mws0045	C21H20O11	Quercetin-3-O-rhamnoside(Quercitrin)	Flavonoids	Flavonols	53545	25918	56649	11327	4784	80725	0.56305	0.655897	0.711444	-0.491179	insig
mws2209	C21H20O11	Kaempferol-3-O-glucoside (Astragalin)*	Flavonoids	Flavonols	5728600	6250900	6710900	17862000	15989000	18997000	1.16071	0.00306663	2.82755	1.49955	up
pme2459	C21H20O11	Luteolin-7-O-glucoside (Cynaroside)	Flavonoids	Flavonoid	5699400	5858900	6603200	17614000	14888000	18519000	1.15641	0.00687218	2.80929	1.49021	up
mws1361	C21H22O11	Taxifolin-3-O-rhamnoside (Astilbin)	Flavonoids	Dihydroflavonol	90348	114080	31426	14179	14425	385070	0.226068	0.681369	1.75394	0.8106	insig
mws0057	C21H22O11	Eriodictyol-7-O-glucoside	Flavonoids	Dihydroflavone	76609	69904	27809	9406.7	9770.8	235230	0.319622	0.758913	1.45941	0.545387	insig
mws2220	C22H18O11	Gallocatechin 3-O-gallate	Flavonoids	Flavanols	65368	75576	26611	4968.8	29579	221720	0.226657	0.711082	1.52945	0.613017	insig
Lmmp003767	C21H18O12	Kaempferol-7-O-glucuronide	Flavonoids	Flavonols	9	9	9	3812.7	3722.3	2680.7	1.16862	0.0112444	378.359	8.56361	up
Lmmp004257	C22H22O11	6-C-Methylquercetin-3-O-rhamnoside	Flavonoids	Flavonols	25886	20647	20760	19752	22283	15389	0.626947	0.284219	0.853343	-0.228803	insig
Lmmn006022	C22H22O11	Rhamnetin-3-O-rhamnoside	Flavonoids	Flavonoid	105370	75285	157020	48550	7412.2	195890	0.514779	0.679362	0.745842	-0.423058	insig
mws0856	C21H20O12	Quercetin-4'-O-glucoside (Spiraeoside)*	Flavonoids	Flavonols	2440200	1817400	4133200	562600	161370	5424900	0.576476	0.713369	0.732811	-0.448487	insig
mws0091	C21H20O12	Quercetin-3-O-glucoside (Isoquercitrin)*	Flavonoids	Flavonols	3461900	2564700	5627600	764380	218220	7161900	0.594738	0.664332	0.698847	-0.516952	insig
mws0061	C21H20O12	Quercetin-3-O-galactoside (Hyperin)	Flavonoids	Flavonols	4860900	3354100	7377500	1066300	275630	9313400	0.599279	0.638805	0.683363	-0.549277	insig
mws1329	C21H20O12	Quercetin-7-O-glucoside*	Flavonoids	Flavonols	1928600	1171300	2764600	403000	113120	3667800	0.581752	0.68343	0.713432	-0.487153	insig
Lmdp003286	C21H20O12	Isohyperoside*	Flavonoids	Flavonols	7232300	4931000	11054000	1488300	435830	13276000	0.614364	0.59719	0.65469	-0.611117	insig
pme1598	C22H24O11	Hesperetin-5-O-glucoside	Flavonoids	Dihydroflavonol	2269400	1581500	4137600	565750	192890	4663000	0.580562	0.633953	0.678681	-0.559195	insig
Xmsn002700	C21H22O12	Taxifolin-3'-O-glucoside	Flavonoids	Flavonoid	68316	44254	90312	17939	11980	178210	0.410002	0.977668	1.02586	0.0368371	insig
Lmjp002906	C22H22O12	Rhamnetin-3-O-Glucoside	Flavonoids	Flavonols	38061	37076	65451	33610	19939	96688	0.132645	0.908361	1.06863	0.0957667	insig
Hmcp002207	C22H22O12	Isorhamnetin-7-O-glucoside (Brassicin)	Flavonoids	Flavonols	39694	36639	67035	36131	18542	85403	0.208798	0.963834	0.977038	-0.0335133	insig
mws1454	C23H26O11	Persicoside	Flavonoids	Dihydroflavone	65293	39315	95331	36009	9	128740	0.505956	0.798387	0.824041	-0.279211	insig
Lmmp003271	C21H20O13	Gossypetin-8-O-glucoside	Flavonoids	Flavonols	7661.5	5086.4	8424.6	27579	24726	22796	1.13095	0.000745797	3.5471	1.82664	up
Lmtn002997	C22H22O13	Mearnsetin-3-O-glucoside	Flavonoids	Flavonoid	18404	17585	28083	20909	15382	11990	0.642268	0.287934	0.753543	-0.408238	insig
HJAP135	C24H24O12	Pinocembrin-7-O-(6''-O-malonyl)glucoside	Flavonoids	Flavonoid	30196	19712	43704	8855.6	7558.6	39941	0.638763	0.390224	0.602008	-0.732145	insig
Zmdp005767	C25H24O12	Formononetin-7-O-(6''-Malonyl)glucoside	Flavonoids	Isoflavones	1876	2372.2	1915.2	18696	17872	16903	1.16698	0.00043513	8.67557	3.11696	up
pmp000589	C24H22O15	Quercetin-7-O-(6''-malonyl)glucoside	Flavonoids	Flavonols	11065	6994.3	14642	9	9	18168	0.772347	0.516504	0.556125	-0.84652	insig
HJN078	C26H30O13	Pinocembrin-7-O-(2''-O-arabinosyl)glucoside	Flavonoids	Flavonoid	275950	144960	454700	76021	73973	505260	0.460915	0.690603	0.74834	-0.418234	insig
Lmln001951	C26H28O16	Quercetin-3-O-(6''-O-arabinosyl)glucoside*	Flavonoids	Flavonols	29020	15642	34124	7105.2	9	47958	0.558286	0.659437	0.69901	-0.516615	insig
Lmjp002596	C26H28O16	Quercetin-3-O-sambubioside*	Flavonoids	Flavonols	122350	81220	156220	16033	3925.5	175140	0.68893	0.431963	0.542257	-0.882952	insig
Lmtp004044	C26H28O16	Quercetin-3-O-apiosyl(1→2)galactoside*	Flavonoids	Flavonols	115220	83498	177270	18983	7529.7	247110	0.602558	0.712904	0.727743	-0.458499	insig
mws0059	C27H30O16	Quercetin-3-O-rutinoside (Rutin)	Flavonoids	Flavonols	41351	54012	49834	52381	30911	30964	0.664906	0.290363	0.786903	-0.345742	insig
Lmyp003139	C28H24O16	Quercetin-3-O-(6''-galloyl)galactoside	Flavonoids	Flavonols	16261	11574	26600	9	9	9	1.16752	0.0550056	0.000496004	-10.9774	down
Lmtp003677	C27H30O17	Quercetin-3-O-sophoroside (Baimaside)	Flavonoids	Flavonols	21190	14888	28145	9	9	31518	0.788229	0.413707	0.491039	-1.02609	insig
ML10198895	C3H7NO2	N-Methylglycine	Amino acids and derivatives	Amino acids and derivatives	10211	13300	15434	30556	27876	28377	1.12114	0.0023908	2.22902	1.15641	up
pme1987	C3H7NO2	L-Alanine	Amino acids and derivatives	Amino acids and derivatives	2429.7	3224.5	2824.1	12990	11539	12235	1.16245	0.000230773	4.33625	2.11645	up
pme3017	C4H9NO2	2-Aminoisobutyric acid	Amino acids and derivatives	Amino acids and derivatives	1140400	966060	1159100	3212900	3883200	4190500	1.15531	0.00904795	3.45625	1.78921	up
pme3033	C4H9NO2	N,N-Dimethylglycine	Amino acids and derivatives	Amino acids and derivatives	414960	396620	419380	2064600	2075400	2072800	1.1693	4.63176e-07	5.04712	2.33546	up
pme0010	C3H7NO3	L-Serine	Amino acids and derivatives	Amino acids and derivatives	118430	144780	194910	342190	373880	396290	1.1123	0.0021143	2.4281	1.27983	up
pme0006	C5H9NO2	L-Proline	Amino acids and derivatives	Amino acids and derivatives	53763000	54279000	52926000	8965300	9021700	7131200	1.16612	2.76618e-06	0.156045	-2.67997	down
mws0256	C5H11NO2	L-Valine	Amino acids and derivatives	Amino acids and derivatives	10306000	10279000	11019000	11483000	11809000	9358700	0.204196	0.700885	1.03312	0.0470068	insig
pme0120	C5H11NO2	5-Aminovaleric acid	Amino acids and derivatives	Amino acids and derivatives	52369	39102	68682	33341	40319	50459	0.602732	0.306356	0.775003	-0.367727	insig
mws0230	C4H9NO3	L-Threonine	Amino acids and derivatives	Amino acids and derivatives	1044200	818360	984950	690200	692240	670660	1.06702	0.0580352	0.721016	-0.471897	insig
pme0195	C3H7NO2S	L-Cysteine	Amino acids and derivatives	Amino acids and derivatives	26448	25414	35597	34980	18959	32747	0.0852791	0.96794	0.991162	-0.0128078	insig
Rfmb319	C6H11NO2	Pipecolic acid*	Amino acids and derivatives	Amino acids and derivatives	1630500	1406200	1737300	1468600	1492600	1375800	0.669478	0.271141	0.908463	-0.138501	insig
ML10181668	C6H11NO2	Cycloleucine*	Amino acids and derivatives	Amino acids and derivatives	683660	684250	767900	285940	350890	235860	1.13081	0.000734442	0.408599	-1.29124	down
mws0258	C6H13NO2	L-Isoleucine*	Amino acids and derivatives	Amino acids and derivatives	855150	739760	817660	1818300	1901200	1387500	1.12112	0.0257414	2.11683	1.08191	up
mws0227	C6H13NO2	L-Leucine*	Amino acids and derivatives	Amino acids and derivatives	433760	373410	399850	1235500	1327300	1078400	1.15773	0.0056509	3.01669	1.59296	up
pme2527	C5H12N2O2	L-Ornithine	Amino acids and derivatives	Amino acids and derivatives	54252	50949	43218	6016.2	5428.6	10220	1.14365	0.00178603	0.145971	-2.77625	down
mws0219	C4H7NO4	L-Aspartic Acid	Amino acids and derivatives	Amino acids and derivatives	8570500	8904300	8640900	2505600	2174100	2945200	1.15726	0.000224137	0.291966	-1.77613	down
pme0193	C5H10N2O3	L-Glutamine	Amino acids and derivatives	Amino acids and derivatives	12345000	12232000	12442000	4896100	5704700	4267300	1.1513	0.00267488	0.401634	-1.31605	down
pme0026	C6H14N2O2	L-Lysine	Amino acids and derivatives	Amino acids and derivatives	11483000	11543000	11750000	4762200	5406300	4221000	1.15517	0.00161126	0.413777	-1.27308	down
Zmzn000113	C5H9NO4	L-threo-3-Methylaspartate	Amino acids and derivatives	Amino acids and derivatives	1075300	898560	1207200	967240	914260	1206000	0.144144	0.817644	0.970588	-0.0430684	insig
mws1050	C5H9NO4	O-Acetylserine	Amino acids and derivatives	Amino acids and derivatives	517060	517630	556160	404110	457500	352770	1.01619	0.0378053	0.763353	-0.389578	insig
pme0014	C5H9NO4	L-Glutamic acid	Amino acids and derivatives	Amino acids and derivatives	15250000	12294000	15412000	12173000	12418000	14894000	0.460489	0.436082	0.919196	-0.121555	insig
pme1210	C5H11NO2S	L-Methionine	Amino acids and derivatives	Amino acids and derivatives	1994300	2007900	2411700	1460100	1430200	1094500	1.06215	0.0114872	0.621276	-0.686695	insig
mws0254	C6H9N3O2	L-Histidine	Amino acids and derivatives	Amino acids and derivatives	972240	1026800	964440	815640	1132900	922110	0.234519	0.773907	0.968675	-0.0459149	insig
pme0128	C6H12N2O3	L-Alanyl-L-Alanine	Amino acids and derivatives	Amino acids and derivatives	4941.2	15248	15180	4861.5	15608	17578	0.0655278	0.872878	1.07572	0.105308	insig
pme3382	C6H11NO4	N-Acetyl-L-threonine	Amino acids and derivatives	Amino acids and derivatives	9138	5663.6	4927.3	67882	63139	57250	1.15153	0.000835651	9.5429	3.25443	up
pme2914	C6H10O5	3-Hydroxy-3-methylpentane-1,5-dioic acid	Amino acids and derivatives	Amino acids and derivatives	291740	302350	340390	456620	457140	426930	1.12507	0.00267391	1.43469	0.52074	insig
Lmbp000123	C6H13NO2S	L-Homomethionine	Amino acids and derivatives	Amino acids and derivatives	298740	298020	248430	2628800	2631400	2429500	1.16736	0.000455067	9.09819	3.18558	up
pme1419	C6H13NO2S	L-Methionine methyl ester	Amino acids and derivatives	Amino acids and derivatives	28404	32786	32874	114980	111200	117280	1.16701	4.86835e-06	3.65134	1.86843	up
pme0021	C9H11NO2	L-Phenylalanine	Amino acids and derivatives	Amino acids and derivatives	35778000	35123000	35128000	7251100	7924700	5690700	1.16186	0.0001675	0.1968	-2.3452	down
pme2853	C8H15NO3	Hexanoyl-L-glycine	Amino acids and derivatives	Amino acids and derivatives	9	9	9	18357	24927	11076	1.16716	0.0454817	2013.33	10.9754	up
pme0253	C8H15NO3	N-Acetyl-L-leucine	Amino acids and derivatives	Amino acids and derivatives	3380.7	3096.3	4093.9	13134	20926	13012	1.13708	0.0417617	4.45298	2.15477	up
Zmyn000155	C7H14N2O3	N-α-Acetyl-L-ornithine	Amino acids and derivatives	Amino acids and derivatives	3328300	3404500	3120900	33039	33193	36693	1.1694	0.00067754	0.0104453	-6.581	down
mws0260	C6H14N4O2	L-Arginine	Amino acids and derivatives	Amino acids and derivatives	10941000	16518000	13057000	285620	235880	162780	1.16384	0.0146247	0.0168891	-5.88776	down
pme0008	C6H13N3O3	L-Citrulline	Amino acids and derivatives	Amino acids and derivatives	526950	623970	543070	107840	106370	47597	1.12589	0.000428477	0.15455	-2.69385	down
mws0875	C5H10N2O3S	L-Cysteinyl-L-glycine	Amino acids and derivatives	Amino acids and derivatives	125020	160240	156320	412000	367220	423550	1.15318	0.000573024	2.72379	1.44561	up
mws0250	C9H11NO3	L-Tyrosine	Amino acids and derivatives	Amino acids and derivatives	57695000	57126000	58143000	18466000	20279000	14619000	1.15502	0.00132241	0.308527	-1.69653	down
pme2602	C3H8NO6P	O-Phospho-L-serine	Amino acids and derivatives	Amino acids and derivatives	9	9	9	73065	63610	33674	1.16761	0.0410563	6309.22	12.6232	up
pme0137	C7H12N2O4	N-Acetyl-L-Glutamine	Amino acids and derivatives	Amino acids and derivatives	457530	462790	495330	373350	473420	481830	0.432135	0.499348	0.938509	-0.0915578	insig
pme0122	C8H16N2O3	N6-Acetyl-L-lysine	Amino acids and derivatives	Amino acids and derivatives	1556200	1635400	2066300	1709500	1798300	1451600	0.285569	0.631512	0.943228	-0.0843211	insig
mws0736	C8H16N2O3	N-Glycyl-L-leucine*	Amino acids and derivatives	Amino acids and derivatives	41265	30200	34535	68771	90560	72006	1.11238	0.0130536	2.18242	1.12593	up
mws5041	C8H16N2O3	L-Glycyl-L-isoleucine*	Amino acids and derivatives	Amino acids and derivatives	25957	28050	23057	54124	66237	52951	1.14127	0.0105625	2.24894	1.16924	up
pme3388	C7H16N4O2	Homoarginine	Amino acids and derivatives	Amino acids and derivatives	553550	455670	533330	381280	306820	415950	0.987582	0.0293542	0.71573	-0.482512	insig
Zmjp000182	C7H16N4O2	N-Monomethyl-L-arginine	Amino acids and derivatives	Amino acids and derivatives	2484500	2748900	3155100	2195800	1937300	2396300	0.934704	0.0664511	0.778375	-0.361462	insig
pme0075	C7H11NO5	N-Acetyl-L-glutamic acid	Amino acids and derivatives	Amino acids and derivatives	100850	114440	84754	40355	31947	32278	1.14269	0.0109703	0.348549	-1.52057	down
mws0193	C7H15N3O3	L-Homocitrulline	Amino acids and derivatives	Amino acids and derivatives	275610	249460	362220	193820	219260	172140	0.984819	0.0825477	0.659559	-0.600427	insig
pme0278	C7H14N2O4	2,6-Diaminooimelic acid	Amino acids and derivatives	Amino acids and derivatives	20256	25455	28169	24579	34792	22983	0.353201	0.55922	1.1147	0.156655	insig
mws5037	C9H18N2O3	L-Alanyl-L-leucine	Amino acids and derivatives	Amino acids and derivatives	66851	79559	79530	76833	64682	69537	0.466257	0.420293	0.934106	-0.0983412	insig
NK10251888	C8H18N4O2	NG,NG-Dimethyl-L-arginine	Amino acids and derivatives	Amino acids and derivatives	336190	288730	351300	248430	244450	219610	1.06929	0.0267546	0.729846	-0.454337	insig
mws0282	C11H12N2O2	L-Tryptophan	Amino acids and derivatives	Amino acids and derivatives	7485800	7203300	7648300	4987700	5637100	3956500	1.05599	0.027405	0.652775	-0.615342	insig
Lmrj001698	C9H18N2O4	L-Seryl-L-Isoleucine	Amino acids and derivatives	Amino acids and derivatives	8000	6453.6	5178.3	25983	34987	30542	1.14696	0.00710499	4.66139	2.22076	up
pme1228	C11H12N2O3	5-Hydroxy-L-tryptophan	Amino acids and derivatives	Amino acids and derivatives	50289	52036	69594	39741	29506	46587	0.892465	0.0804352	0.673771	-0.56967	insig
mws5042	C11H14N2O3	L-Glycyl-L-phenylalanine	Amino acids and derivatives	Amino acids and derivatives	25927	33590	33761	28613	26075	24399	0.731252	0.201146	0.847863	-0.238096	insig
mws0520	C11H13NO4	N-Acetyl-L-tyrosine	Amino acids and derivatives	Amino acids and derivatives	5737	5088	6473.7	11281	15588	14591	1.12752	0.0180435	2.39671	1.26106	up
Lmhp001670	C11H22N2O3	L-Valyl-L-Leucine	Amino acids and derivatives	Amino acids and derivatives	30776	30104	27818	79881	122870	78291	1.13026	0.0476706	3.16853	1.66381	up
pmb0962	C10H22N2O4	L-Lysine-Butanoic Acid	Amino acids and derivatives	Amino acids and derivatives	18523	18558	31355	40777	57527	45165	1.03376	0.0200505	2.0964	1.06791	up
mws0124	C13H14N2O3	N-(3-Indolylacetyl)-L-alanine	Amino acids and derivatives	Amino acids and derivatives	17200	20786	18686	74934	63240	79982	1.16075	0.00648799	3.84945	1.94465	up
Lmrj002087	C10H18N2O5	L-Isoleucyl-L-Aspartate	Amino acids and derivatives	Amino acids and derivatives	8576	7462.2	16991	142060	211100	122740	1.14154	0.0301347	14.4085	3.84884	up
pme2563	C8H14N2O5S	γ-Glu-Cys	Amino acids and derivatives	Amino acids and derivatives	9	9	9	22881	21651	22827	1.1697	0.000319548	2494.78	11.2847	up
Lmhp002001	C14H20N2O3	L-Valyl-L-Phenylalanine	Amino acids and derivatives	Amino acids and derivatives	16983	13905	22633	40098	59096	59117	1.10388	0.0197455	2.95792	1.56458	up
Lmrj002793	C14H16N2O4	Cyclo(Phe-Glu)	Amino acids and derivatives	Amino acids and derivatives	41619	34559	37922	18045	14020	11804	1.12991	0.00108187	0.384479	-1.37903	down
mws5035	C15H22N2O3	L-Leucyl-L-phenylalanine	Amino acids and derivatives	Amino acids and derivatives	23845	25933	26287	24317	15828	22828	0.698751	0.232533	0.827884	-0.272499	insig
mws0629	C13H16N2O5	L-Aspartyl-L-Phenylalanine	Amino acids and derivatives	Amino acids and derivatives	76846	71318	69483	4364.5	3785.7	5711.7	1.16484	0.000552835	0.0636898	-3.97279	down
mws1375	C12H21N3O6	Nicotianamine	Amino acids and derivatives	Amino acids and derivatives	19109	18587	20376	23898	20500	11264	0.23086	0.851947	0.9585	-0.06115	insig
pme1086	C10H17N3O6S	Glutathione reduced form	Amino acids and derivatives	Amino acids and derivatives	9	9	9	3719100	4303100	4170400	1.16972	0.00188602	451578	18.7846	up
pmb2855	C11H20N2O8	L-Glutamine-O-glycoside	Amino acids and derivatives	Amino acids and derivatives	52479	68734	53693	31292	31738	34021	1.11408	0.0353717	0.554875	-0.849765	insig
pmb2857	C11H19NO9	L-Glutamic acid-O-glycoside	Amino acids and derivatives	Amino acids and derivatives	42380	71284	35105	15077	14353	13560	1.09933	0.0855169	0.288971	-1.791	down
mws0636	C18H20N2O3	L-Phenylalanyl-L-phenylalanine	Amino acids and derivatives	Amino acids and derivatives	5776.3	7346.4	9185.2	7502.4	8453.4	7838.3	0.336292	0.670358	1.06662	0.0930492	insig
mws0582	C11H19N3O6S	S-(Methyl)glutathione	Amino acids and derivatives	Amino acids and derivatives	897440	914220	733810	208300	204970	249060	1.15802	0.00585324	0.260199	-1.94231	down
pme1286	C14H20N6O5S	S-(5'-Adenosy)-L-homocysteine	Amino acids and derivatives	Amino acids and derivatives	4819.1	5655.3	5942.6	72659	94422	68917	1.16565	0.0114867	14.3752	3.84551	up
pme2735	C15H22N6O5S	S-Adenosyl-L-methionine	Amino acids and derivatives	Amino acids and derivatives	948620	837350	731370	75769	50154	58296	1.16369	0.0058658	0.07318	-3.77241	down
pmb1283	C18H33N5O6S	L-Glutaminyl-L-valyl-L-valyl-L-cysteine	Amino acids and derivatives	Amino acids and derivatives	11060	12823	13569	12181	12113	11695	0.320236	0.581991	0.960937	-0.0574867	insig
pmb0464	C16H27NO14	L-Aspartic acid-O-diglucoside	Amino acids and derivatives	Amino acids and derivatives	6463100	5455100	6372800	2115600	2012600	1507400	1.14883	0.00105955	0.308108	-1.69849	down
mws4134	C20H32N6O12S2	Oxiglutatione	Amino acids and derivatives	Amino acids and derivatives	12591	17371	8581.5	157440	157760	132000	1.15337	0.00207983	11.6025	3.53636	up
pmb0782	C5H11N	Piperidine	Alkaloids	Alkaloids	2561500	2369000	2652400	6394800	6665600	5234300	1.14851	0.0124472	2.41263	1.2706	up
pme2292	C4H12N2	Putrescine	Alkaloids	Phenolamine	1746000	1780600	1519200	9	9	9	1.16968	0.00236718	5.35098e-06	-17.5118	down
pmb0484	C5H13NO	Choline	Alkaloids	Alkaloids	9078700	11386000	8707600	27540000	28299000	29470000	1.15671	0.000128864	2.92432	1.5481	up
pme2433	C4H11NO2	Diethanolamine	Alkaloids	Alkaloids	26497	22904	26282	35178	44150	40471	1.10128	0.0171971	1.58291	0.662575	insig
mws0191	C5H11NO2	Betaine	Alkaloids	Alkaloids	440770	432140	387630	311010	297990	261450	1.10505	0.0043569	0.690537	-0.534209	insig
pmp001287	C8H9N	N-Benzylmethylene isomethylamine	Alkaloids	Alkaloids	18567000	18329000	18452000	3633200	3902800	2693200	1.16013	0.000402098	0.184816	-2.43584	down
mws0491	C8H11N	Phenethylamine	Alkaloids	Alkaloids	600250	516810	605590	348000	356880	336080	1.14521	0.0127645	0.604278	-0.726715	insig
pme2693	C6H14N2O	N-Acetylputrescine	Alkaloids	Phenolamine	14270	20271	16346	20089	19703	9433.6	0.170571	0.896411	0.967351	-0.0478884	insig
pmp001198	C6H13NO2	6-Deoxyfagomine	Alkaloids	Alkaloids	2576000	2281100	2498000	6728600	6983400	5480900	1.15053	0.0113566	2.60947	1.38376	up
HJKP000649	C8H9NO	N-benzylformamide	Alkaloids	Alkaloids	3452300	3341700	3498800	798920	822420	582640	1.15879	3.7329e-05	0.214128	-2.22345	down
pme2268	C7H7NO2	Trigonelline	Alkaloids	Alkaloids	4392300	3975400	3313000	165930	178580	165600	1.16824	0.00703885	0.0436712	-4.51717	down
mws0146	C7H7NO2	Nicotinic Acid Methyl Ester(Methyl Nicotinate)	Alkaloids	Alkaloids	9	9	9	8454900	8909000	7884600	1.16968	0.0012376	935130	19.8348	up
mws0704	C2H8NO4P	O-Phosphorylethanolamine	Alkaloids	Alkaloids	52131	47694	70367	226800	223340	192520	1.14811	0.000640857	3.77609	1.91689	up
pma2987	C6H11N3O	Histidinol	Alkaloids	Alkaloids	15223000	14711000	14722000	16767000	15116000	15662000	0.801792	0.1769	1.06469	0.0904396	insig
pme1691	C7H16NO2	Acetylcholine	Alkaloids	Alkaloids	6411000	5795400	6439200	432250	536420	425200	1.16763	0.0010078	0.074756	-3.74167	down
Lmgp000796	C8H7NO2	4-Hydroxymandelonitrile	Alkaloids	Alkaloids	2307200	1949000	2274200	1458300	1460600	1183900	1.09783	0.00600331	0.628262	-0.670563	insig
mws0005	C10H12N2	Tryptamine	Alkaloids	Plumerane	16251	13641	15949	9372.1	10384	8672.3	1.11714	0.00701998	0.620152	-0.689306	insig
NK10246260	C9H7NO2	2,4-Dihydroxyquinoline	Alkaloids	Quinoline alkaloids	51893	39666	47306	68846	77138	69321	1.08529	0.00580655	1.55046	0.632699	insig
mws1346	C6H11NO4	DL-2-Aminoadipic acid	Alkaloids	Alkaloids	225710	190600	214640	194930	217930	178250	0.471321	0.439885	0.936857	-0.0940991	insig
Hmtp000776	C8H9NO3	4,5,6-Trihydroxy-2-cyclohexen-1-ylideneacetonitrile	Alkaloids	Alkaloids	760420	770080	795900	158140	176350	123050	1.16029	1.6559e-05	0.196673	-2.34613	down
Zmtn001624	C10H7NO3	N-Acetylisatin	Alkaloids	Plumerane	57484	49161	48576	9	9	9	1.16975	0.00307823	0.000173946	-12.4891	down
mws2171	C11H8N2S	Camalexin	Alkaloids	Alkaloids	2395	1959.5	2292	6892.1	8326.7	8446.3	1.15788	0.00509924	3.56054	1.83209	up
mws0018	C10H26N4	Spermine	Alkaloids	Phenolamine	30216000	30594000	27871000	29045000	33748000	31376000	0.577287	0.328403	1.06188	0.0866272	insig
pmb0818	C11H11NO3	Methoxyindoleacetic acid	Alkaloids	Plumerane	611120	667210	674390	401860	461210	305970	1.058	0.0163695	0.598673	-0.740161	insig
mws0677	C12H14N2O2	N-Acetyl-5-hydroxytryptamine	Alkaloids	Alkaloids	57217	43553	55542	80405	75874	72182	1.05115	0.0149311	1.46157	0.547519	insig
mws0983	C20H39NO2	N-Oleoylethanolamine	Alkaloids	Alkaloids	49209	54271	32440	373700	482520	385510	1.1553	0.00698614	9.13574	3.19152	up
pmb2211	C19H38N2O3	Cocamidopropyl betaine	Alkaloids	Alkaloids	40843	38354	32555	11456	11151	21520	1.05993	0.00758979	0.394865	-1.34057	down
pmp001248	C20H30NO9+	Caffeoylcholine-4-O-glucoside	Alkaloids	Alkaloids	337720	334030	316760	340360	324710	379460	0.551495	0.374813	1.05667	0.0795265	insig
pmb1912	C20H23N7O7	10-Formyltetrahydrofuran	Alkaloids	Alkaloids	2206600	2172000	2191500	1953700	1841300	1839600	1.13267	0.0103336	0.857613	-0.221602	insig
mws1138	C24H26N2O13	Betanin (Betanidin-5-O-glucoside)	Alkaloids	Alkaloids	11595	18698	14038	8744.4	9073.1	9458.6	0.995498	0.110767	0.615283	-0.700679	insig
pma0702	C29H39N3O8	N1,N8-Bis(sinapoyl)spermidine	Alkaloids	Phenolamine	239450	240780	242810	265360	217200	215140	0.336246	0.658153	0.964954	-0.0514686	insig
Lmqn000780	C17H27N3O17P2	Uridine 5'-diphospho-N-acetylglucosamine	Alkaloids	Alkaloids	61000	80639	69132	85222	82885	69809	0.611434	0.292963	1.12879	0.174776	insig
